# Supplementary material for: Bioinformatics-driven identification of prognostic biomarkers in kidney renal clear cell carcinoma
Source: Front Nephrol. 2024 Apr 4;4:1349859. doi: 10.3389/fneph.2024.1349859 (PMC11024385; doi:10.3389/fneph.2024.1349859)
Supplement: Supplementary file 1 [file Table_1.xlsx]

## Sheet: DEGs list
gene_name	direction	level	hgnc_id	havana_gene	logFC	AveExpr	t	P.Value	adj.P.Val	B	log2FC	q.value	FDR
AC083855.2	upregulated	2		OTTHUMG00000193244.2	3.56166	1.75555	26.5033	3.43785e-103	2.23205e-101	224.826	2.18956	1.69142e-100	True Positive
CXCR4	upregulated	2	HGNC:2561	OTTHUMG00000153583.2	3.15659	7.19288	25.8806	7.12457e-100	4.3249e-98	216.927	2.0554	3.49817e-97	True Positive
PVT1	upregulated	2	HGNC:9709	OTTHUMG00000164871.168	4.85613	3.41983	24.7663	6.28529e-94	3.3898e-92	203.554	2.54995	3.07979e-91	True Positive
NDUFA4L2	upregulated	2	HGNC:29836	OTTHUMG00000171275.4	6.71747	9.3616	23.6679	4.59086e-88	2.15413e-86	189.838	2.94813	2.24493e-85	True Positive
VEGFA	upregulated	2	HGNC:12680	OTTHUMG00000014745.14	3.38964	10.0033	23.5274	2.57835e-87	1.19123e-85	187.958	2.1341	1.25823e-84	True Positive
SLC16A3	upregulated	1	HGNC:10924	OTTHUMG00000178832.2	3.17466	7.19833	23.4769	4.79904e-87	2.20968e-85	187.415	2.06166	2.33713e-84	True Positive
CDKN2A	upregulated	1	HGNC:1787	OTTHUMG00000019686.7	5.44192	1.65563	23.2976	4.33764e-86	1.96712e-84	185.577	2.68749	2.10809e-83	True Positive
NOL3	upregulated	1	HGNC:7869	OTTHUMG00000173316.3	3.35521	6.11318	23.104	4.6709e-85	2.07312e-83	182.942	2.12274	2.26539e-82	True Positive
ARHGAP22	upregulated	1	HGNC:30320	OTTHUMG00000018176.5	3.14966	2.53086	22.7921	2.14366e-83	9.08254e-82	179.35	2.05299	1.03753e-80	True Positive
SCARB1	upregulated	2	HGNC:1664	OTTHUMG00000168544.4	4.03427	7.02287	22.7829	2.39967e-83	1.01355e-81	178.979	2.33178	1.15904e-80	True Positive
SPAG4	upregulated	2	HGNC:11214	OTTHUMG00000032352.6	4.18249	4.89429	22.6731	9.22734e-83	3.83161e-81	177.823	2.37365	4.44758e-80	True Positive
CDKN2B-AS1	upregulated	1	HGNC:34341	OTTHUMG00000019689.7	4.29074	-0.417439	22.5741	3.10236e-82	1.26496e-80	176.726	2.40347	1.49223e-79	True Positive
EGLN3	upregulated	1	HGNC:14661	OTTHUMG00000029498.11	4.26599	8.37697	22.0746	1.40401e-79	5.36895e-78	170.228	2.39671	6.73925e-77	True Positive
AL391845.2	upregulated	2		OTTHUMG00000041065.2	5.45378	-0.791925	22.0678	1.52682e-79	5.83033e-78	170.52	2.69015	7.31345e-77	True Positive
C3	upregulated	2	HGNC:1318	OTTHUMG00000150335.7	4.82497	9.74543	22.0235	2.62505e-79	9.96784e-78	169.564	2.54225	1.25478e-76	True Positive
SLC16A1-AS1	upregulated	2	HGNC:49445	OTTHUMG00000012128.11	3.49426	1.9129	21.9928	3.81649e-79	1.4371e-77	169.615	2.16808	1.82046e-76	True Positive
NNMT	upregulated	2	HGNC:7861	OTTHUMG00000168245.1	4.8359	8.61599	21.7364	8.75642e-78	3.19073e-76	166.115	2.54495	4.16806e-75	True Positive
ANGPTL4	upregulated	2	HGNC:16039	OTTHUMG00000182273.6	5.72979	8.58994	21.41	4.69264e-76	1.64784e-74	162.208	2.75056	2.229e-73	True Positive
LILRB1	upregulated	2	HGNC:6605	OTTHUMG00000065695.8	3.28423	3.45831	21.2922	1.96985e-75	6.82863e-74	161.02	2.09904	9.33707e-73	True Positive
STC2	upregulated	1	HGNC:11374	OTTHUMG00000130542.4	4.95169	6.28315	21.276	2.40047e-75	8.28957e-74	160.724	2.5733	1.13542e-72	True Positive
SCD	upregulated	2	HGNC:10571	OTTHUMG00000018906.3	3.47257	8.20114	21.1474	1.14783e-74	3.9139e-73	158.902	2.16111	5.41776e-72	True Positive
IGFBP3	upregulated	1	HGNC:5472	OTTHUMG00000023769.10	3.46692	10.5127	20.5059	2.76171e-71	8.64399e-70	151.083	2.15928	1.30076e-68	True Positive
BHLHE41	upregulated	2	HGNC:16617	OTTHUMG00000169174.2	3.00888	6.57317	20.2509	6.02686e-70	1.82314e-68	148.127	2.0032	2.83262e-67	True Positive
CFAP74	upregulated	1	HGNC:29368	OTTHUMG00000000945.17	3.9884	-0.570956	20.1096	3.31957e-69	9.89803e-68	146.864	2.31858	1.55688e-66	True Positive
FCGR3A	upregulated	2	HGNC:3619	OTTHUMG00000034466.7	3.769	6.47147	20.0683	5.46173e-69	1.62317e-67	145.998	2.25369	2.55609e-66	True Positive
TYMP	upregulated	1	HGNC:3148	OTTHUMG00000150249.3	3.23206	5.82625	19.9985	1.26703e-68	3.72865e-67	145.176	2.08136	5.91704e-66	True Positive
ENO2	upregulated	1	HGNC:3353	OTTHUMG00000168967.5	3.32487	6.98817	19.9348	2.72769e-68	7.92377e-67	144.309	2.11266	1.2711e-65	True Positive
PIK3R5	upregulated	2	HGNC:30035	OTTHUMG00000108197.5	3.25863	3.6658	19.805	1.30144e-67	3.70506e-66	143.042	2.09039	6.05168e-65	True Positive
GABRD	upregulated	2	HGNC:4084	OTTHUMG00000041064.6	6.10207	2.93617	19.7177	3.718e-67	1.04204e-65	142.129	2.82824	1.72515e-64	True Positive
CD300LF	upregulated	2	HGNC:29883	OTTHUMG00000067609.5	3.43292	1.83521	19.7136	3.90504e-67	1.09107e-65	142.046	2.14826	1.80804e-64	True Positive
HILPDA	upregulated	2	HGNC:28859	OTTHUMG00000157712.2	4.94714	6.55528	19.7036	4.40517e-67	1.22954e-65	141.713	2.5722	2.03519e-64	True Positive
DARS-AS1	upregulated	1	HGNC:40170	OTTHUMG00000153578.6	3.16185	1.92248	19.5818	1.89994e-66	5.20639e-65	140.458	2.05723	8.75875e-64	True Positive
SIGLEC8	upregulated	1	HGNC:10877	OTTHUMG00000182776.4	6.0817	1.9063	19.5699	2.19146e-66	5.96298e-65	140.389	2.8241	1.00807e-63	True Positive
ESM1	upregulated	2	HGNC:3466	OTTHUMG00000097010.6	3.88156	7.2561	19.5256	3.7278e-66	1.01129e-64	139.412	2.28734	1.71106e-63	True Positive
HK2	upregulated	1	HGNC:4923	OTTHUMG00000129972.8	3.82947	5.95016	19.4568	8.49964e-66	2.27841e-64	138.724	2.27187	3.89283e-63	True Positive
E2F2	upregulated	2	HGNC:3114	OTTHUMG00000003223.2	3.00262	0.547881	19.4136	1.42668e-65	3.79802e-64	138.491	2.00094	6.51991e-63	True Positive
UHRF1	upregulated	2	HGNC:12556	OTTHUMG00000180251.5	3.26085	1.62386	19.2875	6.45017e-65	1.69053e-63	136.958	2.09114	2.94128e-62	True Positive
ITGAX	upregulated	2	HGNC:6152	OTTHUMG00000132465.4	3.79788	4.4299	19.2067	1.69465e-64	4.36961e-63	135.866	2.2624	7.71065e-62	True Positive
NETO2	upregulated	1	HGNC:14644	OTTHUMG00000133101.5	3.3864	5.59251	19.0902	6.80268e-64	1.71806e-62	134.347	2.13304	3.08842e-61	True Positive
VWF	upregulated	2	HGNC:12726	OTTHUMG00000168265.4	3.24642	9.4345	19.0714	8.5207e-64	2.14395e-62	133.87	2.08625	3.85988e-61	True Positive
ST8SIA4	upregulated	1	HGNC:10871	OTTHUMG00000128727.7	3.70014	5.2557	18.931	4.53589e-63	1.10735e-61	132.511	2.2327	2.05022e-60	True Positive
PARVG	upregulated	2	HGNC:14654	OTTHUMG00000150473.10	3.21246	3.56114	18.8965	6.84042e-63	1.65948e-61	132.206	2.07466	3.08503e-60	True Positive
PIK3R6	upregulated	2	HGNC:27101	OTTHUMG00000132861.8	3.45036	1.47804	18.8185	1.72845e-62	4.15964e-61	131.397	2.15392	7.77801e-60	True Positive
C1QB	upregulated	2	HGNC:1242	OTTHUMG00000002896.5	3.1384	7.40018	18.7534	3.74614e-62	8.93595e-61	130.156	2.04907	1.68202e-59	True Positive
MELK	upregulated	2	HGNC:16870	OTTHUMG00000019906.8	3.06276	1.29514	18.6233	1.75393e-61	4.10424e-60	129.084	2.02246	7.85762e-59	True Positive
AC019069.1	upregulated	2		OTTHUMG00000185987.1	3.47506	0.822364	18.6034	2.22002e-61	5.17699e-60	128.878	2.16191	9.9235e-59	True Positive
KIF18B	upregulated	1	HGNC:27102	OTTHUMG00000179867.2	3.74051	0.727221	18.444	1.46472e-60	3.34365e-59	127.01	2.24504	6.53263e-58	True Positive
SFTA1P	upregulated	2	HGNC:18383	OTTHUMG00000017660.16	5.33098	-0.636558	18.4227	1.88431e-60	4.29065e-59	126.816	2.66243	8.38518e-58	True Positive
LINC01094	upregulated	2	HGNC:49219	OTTHUMG00000160897.15	3.07604	2.20983	18.3146	6.75634e-60	1.52054e-58	125.405	2.02717	2.99981e-57	True Positive
TREM2	upregulated	2	HGNC:17761	OTTHUMG00000014671.3	4.69999	3.76231	18.312	6.9704e-60	1.56741e-58	125.363	2.51096	3.08789e-57	True Positive
AC069209.2	upregulated	2		OTTHUMG00000192742.1	3.03125	-2.22806	18.2983	8.1931e-60	1.83626e-58	125.353	2.01123	3.62135e-57	True Positive
LAIR1	upregulated	2	HGNC:6477	OTTHUMG00000065545.13	3.04046	4.90493	18.2731	1.1029e-59	2.46165e-58	124.712	2.01452	4.86377e-57	True Positive
C1QC	upregulated	2	HGNC:1245	OTTHUMG00000002891.3	3.00571	7.13658	18.2462	1.5132e-59	3.36634e-58	124.175	2.00206	6.65808e-57	True Positive
SIGLEC10	upregulated	1	HGNC:15620	OTTHUMG00000165521.5	3.53536	2.9186	18.2397	1.63384e-59	3.62876e-58	124.507	2.18122	7.17256e-57	True Positive
MTCP1	upregulated	2	HGNC:7423	OTTHUMG00000195895.1	3.03051	1.06567	18.1234	6.42513e-59	1.40399e-57	123.209	2.01096	2.81421e-56	True Positive
COL5A3	upregulated	2	HGNC:14864	OTTHUMG00000150019.2	3.60777	4.59891	17.8776	1.15259e-57	2.4379e-56	120.149	2.20407	5.0368e-55	True Positive
CD300A	upregulated	1	HGNC:19319	OTTHUMG00000067612.6	3.19314	3.91649	17.8119	2.48651e-57	5.21454e-56	119.41	2.06803	1.08412e-54	True Positive
ODF3B	upregulated	1	HGNC:34388	OTTHUMG00000150334.3	3.7549	3.97808	17.8073	2.62311e-57	5.49676e-56	119.388	2.24941	1.14105e-54	True Positive
RGS1	upregulated	2	HGNC:9991	OTTHUMG00000035598.4	3.72714	6.17833	17.767	4.20421e-57	8.73558e-56	118.711	2.24097	1.82463e-54	True Positive
C1orf127	upregulated	1	HGNC:26730	OTTHUMG00000002032.5	3.02654	-1.50892	17.7107	8.1235e-57	1.67124e-55	118.479	2.00954	3.51748e-54	True Positive
PKMYT1	upregulated	1	HGNC:29650	OTTHUMG00000128975.4	3.13806	0.406153	17.6468	1.71254e-56	3.48874e-55	117.675	2.04895	7.39818e-54	True Positive
AC091390.1	upregulated	2		OTTHUMG00000157127.2	3.38852	-1.75681	17.6244	2.22449e-56	4.51469e-55	117.487	2.13374	9.58757e-54	True Positive
NEIL3	upregulated	2	HGNC:24573	OTTHUMG00000160722.2	3.52211	-0.646568	17.5305	6.64479e-56	1.3228e-54	116.375	2.177	2.85726e-53	True Positive
CDC25C	upregulated	1	HGNC:1727	OTTHUMG00000129203.6	3.36375	-0.383679	17.502	9.26419e-56	1.8375e-54	116.032	2.12557	3.97434e-53	True Positive
TMEM74B	upregulated	2	HGNC:15893	OTTHUMG00000031655.3	3.78092	-0.0686315	17.498	9.70094e-56	1.92272e-54	115.987	2.25729	4.152e-53	True Positive
AL139125.1	upregulated	2		OTTHUMG00000176128.1	3.29884	-1.09044	17.4949	1.00639e-55	1.99174e-54	115.969	2.10395	4.29728e-53	True Positive
PCED1B-AS1	upregulated	2	HGNC:44166	OTTHUMG00000169619.4	3.06607	2.32008	17.4891	1.07585e-55	2.12611e-54	115.756	2.02364	4.58313e-53	True Positive
DLGAP5	upregulated	1	HGNC:16864	OTTHUMG00000140310.3	3.09972	1.05427	17.4869	1.10422e-55	2.18056e-54	115.791	2.03552	4.68826e-53	True Positive
AC104530.1	upregulated	2		OTTHUMG00000180420.3	3.42103	0.236834	17.4868	1.10572e-55	2.18195e-54	115.833	2.14438	4.68826e-53	True Positive
AC087468.2	upregulated	2		OTTHUMG00000195029.1	4.45622	-1.79995	17.4437	1.82565e-55	3.56878e-54	115.405	2.4479	7.72249e-53	True Positive
NME8	upregulated	2	HGNC:16473	OTTHUMG00000023716.6	3.04227	-1.24506	17.3463	5.65927e-55	1.08666e-53	114.25	2.01517	2.38821e-52	True Positive
GAL3ST4	upregulated	2	HGNC:24145	OTTHUMG00000154885.6	3.05376	3.58742	17.3448	5.75469e-55	1.1042e-53	113.997	2.01926	2.42273e-52	True Positive
LINC01943	upregulated	2	HGNC:52767	OTTHUMG00000153255.4	3.22239	-0.704232	17.2917	1.06597e-54	2.03096e-53	113.608	2.07806	4.47706e-52	True Positive
AC107918.4	upregulated	1		OTTHUMG00000192239.2	4.1025	-1.34559	17.2724	1.33258e-54	2.52648e-53	113.421	2.35121	5.58349e-52	True Positive
PSORS1C1	upregulated	1	HGNC:17202	OTTHUMG00000031077.6	3.33899	1.80782	17.2582	1.57179e-54	2.97169e-53	113.121	2.11736	6.57008e-52	True Positive
IL2RB	upregulated	2	HGNC:6009	OTTHUMG00000150534.4	3.39476	4.16279	17.1854	3.65207e-54	6.8379e-53	112.131	2.13578	1.52291e-51	True Positive
HJURP	upregulated	2	HGNC:25444	OTTHUMG00000059125.12	3.2663	1.1053	17.1245	7.38318e-54	1.371e-52	111.608	2.09299	3.0714e-51	True Positive
DLX1	upregulated	1	HGNC:2914	OTTHUMG00000073951.5	4.00491	-0.995393	17.122	7.60332e-54	1.41091e-52	111.68	2.32335	3.15538e-51	True Positive
CDCA2	upregulated	1	HGNC:14623	OTTHUMG00000099429.7	5.43776	3.4645	17.066	1.45196e-53	2.66149e-52	110.907	2.68656	6.01109e-51	True Positive
OTOA	upregulated	2	HGNC:16378	OTTHUMG00000090721.4	3.00828	-0.837596	17.0578	1.59583e-53	2.92127e-52	110.913	2.00298	6.59079e-51	True Positive
ADORA3	upregulated	2	HGNC:268	OTTHUMG00000011957.4	3.50185	2.63125	16.9749	4.14972e-53	7.48497e-52	109.824	2.17052	1.70968e-50	True Positive
FATE1	upregulated	2	HGNC:24683	OTTHUMG00000024172.2	3.71535	0.178262	16.8858	1.15802e-52	2.05588e-51	108.922	2.23736	4.75945e-50	True Positive
TROAP	upregulated	2	HGNC:12327	OTTHUMG00000169486.3	3.3486	0.680301	16.8721	1.35492e-52	2.39915e-51	108.732	2.12055	5.55516e-50	True Positive
TMEM155	upregulated	2	HGNC:26418	OTTHUMG00000192433.1	5.22695	-0.517825	16.8373	2.02298e-52	3.56113e-51	108.429	2.63852	8.27399e-50	True Positive
SEMA5B	upregulated	2	HGNC:10737	OTTHUMG00000140392.5	3.82988	6.60871	16.8358	2.05723e-52	3.61907e-51	107.903	2.27199	8.3935e-50	True Positive
ITGAD	upregulated	2	HGNC:6146	OTTHUMG00000176614.2	4.72028	-0.0978996	16.8253	2.32128e-52	4.07564e-51	108.271	2.51609	9.44761e-50	True Positive
CSF3R	upregulated	2	HGNC:2439	OTTHUMG00000008010.7	3.03729	3.69678	16.8107	2.74567e-52	4.80518e-51	107.837	2.01339	1.11474e-49	True Positive
AURKB	upregulated	1	HGNC:11390	OTTHUMG00000108189.6	3.19406	0.82141	16.7948	3.29442e-52	5.72485e-51	107.835	2.06835	1.33424e-49	True Positive
RUNX3	upregulated	2	HGNC:10473	OTTHUMG00000003316.1	3.17256	4.06638	16.768	4.48037e-52	7.74594e-51	107.329	2.06093	1.81007e-49	True Positive
AC004847.1	upregulated	2		OTTHUMG00000173373.1	3.44507	-0.122638	16.7282	7.07468e-52	1.21535e-50	107.125	2.15221	2.85109e-49	True Positive
MYO1G	upregulated	2	HGNC:13880	OTTHUMG00000155821.5	3.08728	3.56119	16.6403	1.9355e-51	3.27921e-50	105.906	2.03114	7.78072e-49	True Positive
SLC37A2	upregulated	2	HGNC:20644	OTTHUMG00000165879.4	3.04578	3.74791	16.5878	3.52733e-51	5.92058e-50	105.29	2.01642	1.41446e-48	True Positive
CA9	upregulated	2	HGNC:1383	OTTHUMG00000021029.2	9.25945	6.1641	16.5457	5.70889e-51	9.49985e-50	104.985	3.35888	2.28356e-48	True Positive
GAS2L3	upregulated	1	HGNC:27475	OTTHUMG00000170439.4	3.4284	4.81247	16.4627	1.47014e-50	2.40645e-49	103.798	2.14678	5.86587e-48	True Positive
ANGPT2	upregulated	2	HGNC:485	OTTHUMG00000090365.3	3.25769	6.20844	16.4183	2.43774e-50	3.9568e-49	103.134	2.09007	9.70222e-48	True Positive
LOXL2	upregulated	1	HGNC:6666	OTTHUMG00000163797.6	3.00645	6.05494	16.302	9.14504e-50	1.45301e-48	101.806	2.00232	3.63058e-47	True Positive
GNLY	upregulated	1	HGNC:4414	OTTHUMG00000130179.5	3.51047	2.87996	16.268	1.34614e-49	2.12509e-48	101.754	2.17328	5.33071e-47	True Positive
INHBB	upregulated	2	HGNC:6067	OTTHUMG00000131437.2	4.2094	5.35061	16.2625	1.43328e-49	2.26003e-48	101.546	2.38112	5.66146e-47	True Positive
AC073257.2	upregulated	1		OTTHUMG00000155117.4	3.18046	-0.264161	16.2416	1.81674e-49	2.85304e-48	101.601	2.06366	7.15796e-47	True Positive
PTCRA	upregulated	2	HGNC:21290	OTTHUMG00000014709.2	3.14752	-2.59001	16.2115	2.55413e-49	3.99253e-48	101.338	2.05225	1.00377e-46	True Positive
MYBL2	upregulated	2	HGNC:7548	OTTHUMG00000033062.2	3.90689	1.72539	16.205	2.7501e-49	4.29142e-48	101.121	2.29481	1.07804e-46	True Positive
DGCR5	upregulated	2		OTTHUMG00000191820.1	4.80525	4.64002	16.1607	4.54006e-49	7.03995e-48	100.495	2.53736	1.77516e-46	True Positive
AC006517.2	upregulated	2		OTTHUMG00000195356.1	3.27216	-3.26601	16.157	4.73653e-49	7.33201e-48	100.736	2.09497	1.84725e-46	True Positive
ZAP70	upregulated	2	HGNC:12858	OTTHUMG00000153060.4	3.35898	2.41735	16.1396	5.76712e-49	8.86147e-48	100.325	2.12399	2.24341e-46	True Positive
AC026369.2	upregulated	2		OTTHUMG00000167978.1	3.39739	0.93726	16.1167	7.46428e-49	1.14303e-47	100.144	2.13665	2.89614e-46	True Positive
MIR210HG	upregulated	2	HGNC:39524	OTTHUMG00000165284.2	3.12026	4.0674	16.0688	1.28306e-48	1.94064e-47	99.3944	2.04273	4.96543e-46	True Positive
LINC02048	upregulated	1	HGNC:52888	OTTHUMG00000155983.2	5.2894	0.070253	16.0477	1.6273e-48	2.449e-47	99.4748	2.65292	6.28138e-46	True Positive
DLX5	upregulated	2	HGNC:2918	OTTHUMG00000154200.7	3.47959	0.599374	15.9538	4.69441e-48	6.95277e-47	98.3346	2.16337	1.80735e-45	True Positive
AC007406.3	upregulated	2		OTTHUMG00000167979.1	3.18756	1.27131	15.9038	8.23556e-48	1.20982e-46	97.7293	2.06611	3.16246e-45	True Positive
RASD2	upregulated	2	HGNC:18229	OTTHUMG00000150607.2	3.32853	3.2315	15.8641	1.28635e-47	1.87644e-46	97.177	2.11388	4.92673e-45	True Positive
LILRB4	upregulated	2	HGNC:6608	OTTHUMG00000065879.14	3.51508	3.85677	15.8385	1.71437e-47	2.48473e-46	96.8542	2.17475	6.54888e-45	True Positive
FAM246C	upregulated	2	HGNC:54842	OTTHUMG00000193514.1	6.04295	0.506985	15.7783	3.37194e-47	4.8405e-46	96.467	2.81618	1.28471e-44	True Positive
SLA2	upregulated	2	HGNC:17329	OTTHUMG00000032393.3	3.22761	1.71325	15.7651	3.90925e-47	5.59402e-46	96.1587	2.07984	1.48551e-44	True Positive
TAF5LP1	upregulated	1	HGNC:24115	OTTHUMG00000179903.1	3.2147	-0.339289	15.7044	7.70789e-47	1.0903e-45	95.5847	2.07543	2.92129e-44	True Positive
TNFRSF4	upregulated	2	HGNC:11918	OTTHUMG00000001415.5	3.24134	2.49647	15.6584	1.28991e-46	1.80574e-45	94.9284	2.08452	4.87584e-44	True Positive
PYHIN1	upregulated	2	HGNC:28894	OTTHUMG00000037109.3	3.38164	1.38116	15.6365	1.64743e-46	2.29673e-45	94.7487	2.13147	6.21082e-44	True Positive
ASPM	upregulated	2	HGNC:19048	OTTHUMG00000036277.2	3.17147	1.98434	15.5837	2.96824e-46	4.1085e-45	94.1237	2.06056	1.11606e-43	True Positive
MS4A4E	upregulated	2	HGNC:14284	OTTHUMG00000167354.4	3.61219	-0.046085	15.5796	3.10752e-46	4.29689e-45	94.1982	2.20545	1.16532e-43	True Positive
AHNAK2	upregulated	1	HGNC:20125	OTTHUMG00000170765.2	4.05819	5.98253	15.4828	9.13602e-46	1.24233e-44	92.7354	2.33862	3.41687e-43	True Positive
APBB1IP	upregulated	2	HGNC:17379	OTTHUMG00000017841.5	3.03311	5.30967	15.4637	1.129e-45	1.52909e-44	92.4943	2.01189	4.21117e-43	True Positive
AC093849.4	upregulated	2		OTTHUMG00000195574.1	3.6432	-2.63457	15.4469	1.36087e-45	1.83488e-44	92.8229	2.21512	5.06245e-43	True Positive
MS4A14	upregulated	2	HGNC:30706	OTTHUMG00000167357.5	3.11338	1.26378	15.435	1.55318e-45	2.09207e-44	92.5114	2.04032	5.76229e-43	True Positive
ADGRE4P	upregulated	2	HGNC:19240	OTTHUMG00000177251.4	4.18869	-1.13679	15.3838	2.74323e-45	3.65683e-44	92.0976	2.37537	1.015e-42	True Positive
AC005264.1	upregulated	2		OTTHUMG00000180671.1	3.76253	-2.08426	15.3534	3.8407e-45	5.0773e-44	91.7822	2.25173	1.41722e-42	True Positive
MKI67	upregulated	2	HGNC:7107	OTTHUMG00000019255.2	3.04514	3.82457	15.272	9.45792e-45	1.23762e-43	90.5339	2.01619	3.48051e-42	True Positive
AP003469.2	upregulated	1		OTTHUMG00000164820.1	3.05692	-2.43222	15.2433	1.29901e-44	1.69246e-43	90.5653	2.02038	4.76735e-42	True Positive
GAS6-AS1	upregulated	2	HGNC:39826	OTTHUMG00000017396.2	4.20318	2.57792	15.2308	1.49075e-44	1.93762e-43	90.2364	2.37939	5.45615e-42	True Positive
SDS	upregulated	2	HGNC:10691	OTTHUMG00000169554.3	4.37702	2.7544	15.2294	1.51516e-44	1.96839e-43	90.2185	2.42681	5.53032e-42	True Positive
ARRDC5	upregulated	2	HGNC:31407	OTTHUMG00000180250.3	3.63644	-1.93811	15.219	1.69897e-44	2.20192e-43	90.2976	2.21302	6.18426e-42	True Positive
LINC00487	upregulated	2	HGNC:42947	OTTHUMG00000151630.2	3.57315	-2.30145	15.2171	1.73529e-44	2.24683e-43	90.2858	2.19319	6.28557e-42	True Positive
E2F8	upregulated	1	HGNC:24727	OTTHUMG00000166102.5	3.05746	0.203651	15.217	1.73635e-44	2.24712e-43	90.1607	2.02058	6.28557e-42	True Positive
COL23A1	upregulated	1	HGNC:22990	OTTHUMG00000130890.5	5.66763	6.57172	15.2137	1.80106e-44	2.32865e-43	89.849	2.73717	6.50182e-42	True Positive
LINC00861	upregulated	2	HGNC:45133	OTTHUMG00000165025.4	3.31222	1.10529	15.2116	1.84388e-44	2.38288e-43	90.0632	2.10843	6.63798e-42	True Positive
AC108463.3	upregulated	2		OTTHUMG00000185273.1	3.54256	-1.67484	15.2072	1.93555e-44	2.49776e-43	90.1567	2.18351	6.94862e-42	True Positive
BATF	upregulated	2	HGNC:958	OTTHUMG00000171486.3	3.25853	1.01688	15.197	2.16474e-44	2.78689e-43	89.9078	2.09035	7.74978e-42	True Positive
RFX8	upregulated	2	HGNC:37253	OTTHUMG00000130693.7	3.47053	-0.332937	15.1934	2.25373e-44	2.89732e-43	89.9455	2.16045	8.04583e-42	True Positive
HSF4	upregulated	1	HGNC:5227	OTTHUMG00000178325.2	5.43926	4.84505	15.1742	2.78435e-44	3.56086e-43	89.54	2.68689	9.91228e-42	True Positive
LINC02236	upregulated	2	HGNC:53107	OTTHUMG00000161703.4	3.19903	-0.723087	15.1447	3.85275e-44	4.8834e-43	89.4224	2.07006	1.36773e-41	True Positive
FCGR1A	upregulated	2	HGNC:3613	OTTHUMG00000012089.5	3.19386	2.11326	15.1371	4.18985e-44	5.29827e-43	89.1906	2.06828	1.48321e-41	True Positive
PLA2G7	upregulated	2	HGNC:9040	OTTHUMG00000014789.2	4.01015	2.10916	15.1229	4.90145e-44	6.1808e-43	89.0683	2.32486	1.73021e-41	True Positive
DUSP5P1	upregulated	1	HGNC:32020	OTTHUMG00000037916.3	3.97426	-1.75344	15.0896	7.0688e-44	8.86431e-43	88.8851	2.31448	2.48822e-41	True Positive
TNFSF9	upregulated	2	HGNC:11939	OTTHUMG00000181831.3	4.03754	2.39626	15.0237	1.45769e-43	1.8062e-42	87.9695	2.33272	5.11648e-41	True Positive
GZMH	upregulated	1	HGNC:4710	OTTHUMG00000140185.4	3.2442	2.09042	15.0203	1.51462e-43	1.87589e-42	87.9132	2.08549	5.30118e-41	True Positive
HIF1A-AS3	upregulated	2	HGNC:54284	OTTHUMG00000171135.2	5.21641	2.61701	14.9725	2.55606e-43	3.13135e-42	87.4492	2.63608	8.92065e-41	True Positive
LINC01704	upregulated	2	HGNC:52492	OTTHUMG00000022441.13	3.01083	-2.58568	14.9561	3.06051e-43	3.73413e-42	87.4297	2.0039	1.06506e-40	True Positive
FASLG	upregulated	2	HGNC:11936	OTTHUMG00000034841.2	3.50152	0.548281	14.9059	5.30159e-43	6.41355e-42	86.759	2.17041	1.83965e-40	True Positive
AC007326.1	upregulated	1		OTTHUMG00000184895.1	5.86629	-0.64519	14.8859	6.6002e-43	7.96319e-42	86.6787	2.77953	2.28367e-40	True Positive
GOLGA7B	upregulated	2	HGNC:31668	OTTHUMG00000018869.3	3.61846	1.11332	14.8819	6.8936e-43	8.31346e-42	86.474	2.20741	2.37829e-40	True Positive
APOC1	upregulated	2	HGNC:607	OTTHUMG00000180844.2	5.19216	4.00705	14.8139	1.44924e-42	1.72393e-41	85.6463	2.63044	4.98538e-40	True Positive
AP003555.1	upregulated	1		OTTHUMG00000167160.1	3.31786	-2.83277	14.8047	1.6012e-42	1.89969e-41	85.8007	2.11032	5.49212e-40	True Positive
FAM163A	upregulated	2	HGNC:28274	OTTHUMG00000035262.1	3.30005	-0.191078	14.8032	1.62866e-42	1.93057e-41	85.6749	2.10435	5.57001e-40	True Positive
LINC01587	upregulated	2	HGNC:13716	OTTHUMG00000125492.3	4.79653	0.0469182	14.7596	2.6171e-42	3.07532e-41	85.2534	2.53519	8.92433e-40	True Positive
FCGR2C	upregulated	2	HGNC:15626	OTTHUMG00000074101.5	3.63673	1.47205	14.7265	3.75493e-42	4.38572e-41	84.7663	2.21311	1.27668e-39	True Positive
CLEC12A	upregulated	2	HGNC:31713	OTTHUMG00000168396.7	3.09115	1.32621	14.7001	5.00347e-42	5.8189e-41	84.4668	2.03251	1.69618e-39	True Positive
CRTAM	upregulated	2	HGNC:24313	OTTHUMG00000166026.2	3.33009	0.686214	14.6626	7.52002e-42	8.67848e-41	84.1054	2.1144	2.54177e-39	True Positive
CAPN11	upregulated	1	HGNC:1478	OTTHUMG00000014758.5	3.20797	0.136713	14.6589	7.82613e-42	9.01637e-41	84.0919	2.07313	2.63741e-39	True Positive
ZNF683	upregulated	1	HGNC:28495	OTTHUMG00000003521.5	3.72675	0.418857	14.6012	1.46328e-41	1.67089e-40	83.476	2.24085	4.91663e-39	True Positive
AL031846.1	upregulated	1		OTTHUMG00000151191.2	3.38756	-2.83109	14.5499	2.54965e-41	2.87263e-40	83.054	2.13342	8.54133e-39	True Positive
SLFN12L	upregulated	2	HGNC:33920	OTTHUMG00000193506.1	3.18653	-0.802413	14.5255	3.31716e-41	3.69736e-40	82.7046	2.06575	1.10793e-38	True Positive
ICOS	upregulated	2	HGNC:5351	OTTHUMG00000132880.3	3.92244	-0.240064	14.5196	3.53812e-41	3.9404e-40	82.6423	2.29938	1.1782e-38	True Positive
AP002518.1	upregulated	2		OTTHUMG00000168246.3	3.76236	-2.69197	14.4842	5.18649e-41	5.72671e-40	82.3526	2.25168	1.72191e-38	True Positive
PRR7-AS1	upregulated	2	HGNC:27961	OTTHUMG00000163400.1	3.0994	-1.69335	14.41	1.15374e-40	1.25246e-39	81.5054	2.03541	3.81889e-38	True Positive
CD96	upregulated	2	HGNC:16892	OTTHUMG00000159275.8	3.04205	2.93851	14.4095	1.1603e-40	1.25908e-39	81.233	2.01509	3.82899e-38	True Positive
DEFB131E	upregulated	2	HGNC:39765	OTTHUMG00000165312.3	3.53434	-3.45289	14.3788	1.61389e-40	1.73666e-39	81.2327	2.18089	5.3097e-38	True Positive
BTBD16	upregulated	2	HGNC:26340	OTTHUMG00000019182.6	3.79801	0.815071	14.3712	1.75236e-40	1.88043e-39	80.9884	2.26244	5.74774e-38	True Positive
TNFRSF18	upregulated	2	HGNC:11914	OTTHUMG00000001414.5	3.06155	-0.243608	14.3623	1.92841e-40	2.06362e-39	80.9204	2.02203	6.30589e-38	True Positive
FER1L4	upregulated	2	HGNC:15801	OTTHUMG00000032354.13	5.52716	3.12334	14.3565	2.05149e-40	2.19447e-39	80.7804	2.70646	6.68786e-38	True Positive
AC105020.1	upregulated	2		OTTHUMG00000186972.1	3.18577	0.43623	14.3347	2.59425e-40	2.76631e-39	80.5907	2.06549	8.43131e-38	True Positive
UBASH3A	upregulated	2	HGNC:12462	OTTHUMG00000086805.3	3.14178	0.888615	14.3132	3.26723e-40	3.46754e-39	80.334	2.05025	1.05858e-37	True Positive
SOX11	upregulated	2	HGNC:11191	OTTHUMG00000090333.2	5.1037	0.959682	14.2941	4.00861e-40	4.23445e-39	80.2182	2.60968	1.29478e-37	True Positive
HTRA4	upregulated	2	HGNC:26909	OTTHUMG00000164070.4	4.21673	-0.736004	14.2685	5.27602e-40	5.55593e-39	79.993	2.38315	1.69888e-37	True Positive
SIGLEC1	upregulated	2	HGNC:11127	OTTHUMG00000031757.2	3.07715	3.92918	14.2516	6.3223e-40	6.62679e-39	79.4611	2.02756	2.02946e-37	True Positive
AC079015.1	upregulated	1		OTTHUMG00000164175.1	3.09697	-2.0995	14.2352	7.53732e-40	7.86682e-39	79.6575	2.03456	2.41194e-37	True Positive
RNASET2	upregulated	2	HGNC:21686	OTTHUMG00000016009.8	3.13605	6.18919	14.2042	1.04992e-39	1.08994e-38	78.7157	2.04825	3.34925e-37	True Positive
UBE2C	upregulated	2	HGNC:15937	OTTHUMG00000033038.3	3.18724	1.78731	14.2	1.0982e-39	1.13831e-38	79.0832	2.066	3.49226e-37	True Positive
LINC01751	upregulated	2	HGNC:52539	OTTHUMG00000175573.1	4.20422	-2.92502	14.1909	1.20982e-39	1.25066e-38	79.2326	2.37968	3.83513e-37	True Positive
HSPA7	upregulated	1	HGNC:5240	OTTHUMG00000074098.2	4.07001	1.87595	14.1476	1.92179e-39	1.97385e-38	78.5572	2.34199	6.07287e-37	True Positive
CD84	upregulated	2	HGNC:1704	OTTHUMG00000022788.2	3.16327	4.31789	14.0844	3.77216e-39	3.815e-38	77.6516	2.05772	1.18823e-36	True Positive
LINP1	upregulated	1	HGNC:53170	OTTHUMG00000017625.2	3.42559	-0.267909	14.0627	4.75122e-39	4.78907e-38	77.7521	2.14587	1.49188e-36	True Positive
IDO1	upregulated	2	HGNC:6059	OTTHUMG00000164057.6	4.15976	4.03895	14.057	5.04949e-39	5.08216e-38	77.4642	2.3673	1.58049e-36	True Positive
CCL5	upregulated	2	HGNC:10632	OTTHUMG00000188396.6	3.2746	5.31328	14.0468	5.62655e-39	5.65244e-38	77.1566	2.09579	1.75548e-36	True Positive
SLC23A4P	upregulated	2	HGNC:20602	OTTHUMG00000187701.2	4.64633	1.47929	14.0328	6.52647e-39	6.53226e-38	77.3894	2.49731	2.02973e-36	True Positive
AKR7A2P1	upregulated	1	HGNC:24062	OTTHUMG00000012135.3	3.12782	-2.61971	13.9931	9.94948e-39	9.90703e-38	77.1159	2.04538	3.08434e-36	True Positive
TRPA1	upregulated	2	HGNC:497	OTTHUMG00000164516.4	4.37497	1.59512	13.9898	1.03122e-38	1.02488e-37	76.916	2.42626	3.18645e-36	True Positive
APOL5	upregulated	2	HGNC:14869	OTTHUMG00000150588.1	3.44534	-3.03657	13.9834	1.10339e-38	1.09465e-37	77.0347	2.15229	3.39843e-36	True Positive
LINC01615	upregulated	1	HGNC:51898	OTTHUMG00000016054.5	3.75799	-1.30253	13.9424	1.70309e-38	1.67731e-37	76.5491	2.25035	5.22848e-36	True Positive
LINC00944	upregulated	2	HGNC:48640	OTTHUMG00000168480.20	3.9539	-1.06392	13.9411	1.72831e-38	1.70153e-37	76.5324	2.30857	5.28862e-36	True Positive
VSIG1	upregulated	2	HGNC:28675	OTTHUMG00000022175.3	3.96471	0.914056	13.9173	2.22199e-38	2.17964e-37	76.1748	2.31171	6.77707e-36	True Positive
LOX	upregulated	2	HGNC:6664	OTTHUMG00000128914.3	3.9277	6.89937	13.9157	2.26095e-38	2.21625e-37	75.648	2.30092	6.87328e-36	True Positive
PRR33	upregulated	2	HGNC:35118	OTTHUMG00000191981.1	3.5035	-0.17918	13.9008	2.64626e-38	2.58552e-37	76.0417	2.17105	8.01817e-36	True Positive
PIGAP1	upregulated	1	HGNC:8958	OTTHUMG00000170440.2	3.40618	-3.25541	13.8824	3.21402e-38	3.13234e-37	75.977	2.13953	9.70633e-36	True Positive
LINC00943	upregulated	2	HGNC:48639	OTTHUMG00000168479.50	3.92356	-1.58564	13.8812	3.25575e-38	3.17187e-37	75.9244	2.2997	9.79981e-36	True Positive
FABP6	upregulated	2	HGNC:3561	OTTHUMG00000130329.6	6.65791	2.74522	13.8745	3.49688e-38	3.40189e-37	75.7508	2.93695	1.04906e-35	True Positive
TMEM91	upregulated	1	HGNC:32393	OTTHUMG00000168127.4	3.42428	3.86728	13.7933	8.2343e-38	7.91674e-37	74.6505	2.14544	2.46206e-35	True Positive
GRIK3	upregulated	2	HGNC:4581	OTTHUMG00000004189.2	5.86263	3.58542	13.7916	8.38398e-38	8.05779e-37	74.7862	2.77876	2.49843e-35	True Positive
DNAJC5B	upregulated	2	HGNC:24138	OTTHUMG00000164470.4	3.64124	-0.445687	13.7832	9.16339e-38	8.79439e-37	74.8304	2.21451	2.72153e-35	True Positive
AC008760.2	upregulated	2		OTTHUMG00000186561.1	5.72519	1.12739	13.77	1.05213e-37	1.00548e-36	74.7009	2.74957	3.11429e-35	True Positive
AC079760.2	upregulated	1		OTTHUMG00000156059.8	5.22812	1.5874	13.7395	1.45081e-37	1.37967e-36	74.3306	2.6388	4.27989e-35	True Positive
TBX15	upregulated	2	HGNC:11594	OTTHUMG00000012263.4	3.36382	1.59273	13.7358	1.50883e-37	1.43284e-36	74.2047	2.12559	4.43597e-35	True Positive
AC004585.1	upregulated	2		OTTHUMG00000179655.3	3.44981	-1.0229	13.7283	1.63132e-37	1.5432e-36	74.2795	2.15374	4.77976e-35	True Positive
ALOX15B	upregulated	1	HGNC:434	OTTHUMG00000108181.5	4.38307	0.598229	13.6708	2.98614e-37	2.78975e-36	73.6326	2.42843	8.71954e-35	True Positive
NKG7	upregulated	2	HGNC:7830	OTTHUMG00000182898.3	3.52312	3.96349	13.6699	3.01465e-37	2.8154e-36	73.3545	2.17732	8.77262e-35	True Positive
LINC02348	upregulated	2		OTTHUMG00000187044.4	7.44683	3.74858	13.6407	4.09374e-37	3.8035e-36	73.2843	3.07841	1.18718e-34	True Positive
AC135048.4	upregulated	2		OTTHUMG00000176774.2	3.13635	-1.34117	13.6086	5.7268e-37	5.28811e-36	73.0347	2.04836	1.65504e-34	True Positive
LILRA4	upregulated	2	HGNC:15503	OTTHUMG00000065355.6	3.69553	-1.04791	13.5975	6.43195e-37	5.93115e-36	72.9278	2.23129	1.8524e-34	True Positive
SLAMF6	upregulated	2	HGNC:21392	OTTHUMG00000022729.2	3.02851	2.50875	13.5841	7.40424e-37	6.81382e-36	72.5458	2.01025	2.12502e-34	True Positive
AC022905.1	upregulated	2		OTTHUMG00000160469.1	3.51235	-2.1526	13.5826	7.52044e-37	6.9184e-36	72.8169	2.17388	2.15085e-34	True Positive
OACYLP	upregulated	2	HGNC:44362	OTTHUMG00000154709.2	3.69808	-0.847635	13.5663	8.91025e-37	8.16919e-36	72.5965	2.23207	2.53942e-34	True Positive
SLC1A3	upregulated	2	HGNC:10941	OTTHUMG00000090793.4	3.03339	3.82589	13.564	9.12976e-37	8.36477e-36	72.2255	2.01199	2.59285e-34	True Positive
AC008105.3	upregulated	2		OTTHUMG00000180195.2	3.90028	0.185203	13.5628	9.24329e-37	8.46593e-36	72.5086	2.29286	2.61585e-34	True Positive
AC122134.1	upregulated	2		OTTHUMG00000176300.1	4.31344	-1.54799	13.5226	1.40657e-36	1.27747e-35	72.1996	2.40964	3.96653e-34	True Positive
GZMA	upregulated	2	HGNC:4708	OTTHUMG00000097011.3	3.30531	3.35981	13.5128	1.55852e-36	1.41169e-35	71.758	2.10612	4.37945e-34	True Positive
TNFSF14	upregulated	2	HGNC:11930	OTTHUMG00000181835.3	3.68508	1.51809	13.4971	1.83456e-36	1.65397e-35	71.7377	2.22807	5.13676e-34	True Positive
CST7	upregulated	2	HGNC:2479	OTTHUMG00000032108.3	3.25881	3.16037	13.475	2.31116e-36	2.07813e-35	71.3783	2.09045	6.44815e-34	True Positive
LNCAROD	upregulated	2	HGNC:50913	OTTHUMG00000193343.5	3.15387	-2.86298	13.4688	2.46442e-36	2.21373e-35	71.6561	2.05445	6.8511e-34	True Positive
LINC00887	upregulated	2	HGNC:48574	OTTHUMG00000155982.8	6.18664	3.72105	13.4337	3.5505e-36	3.16726e-35	71.0728	2.84532	9.83489e-34	True Positive
AL683807.1	upregulated	2		OTTHUMG00000021062.3	3.79846	-2.41225	13.4182	4.17029e-36	3.70428e-35	71.1369	2.26257	1.151e-33	True Positive
RNU6-796P	upregulated	3	HGNC:47759		3.44826	-2.61484	13.3848	5.90043e-36	5.21712e-35	70.7883	2.15324	1.62262e-33	True Positive
FTH1P22	upregulated	1	HGNC:37640	OTTHUMG00000022797.2	3.74335	-1.64284	13.3811	6.12823e-36	5.415e-35	70.7198	2.24591	1.67913e-33	True Positive
ENPP3	upregulated	2	HGNC:3358	OTTHUMG00000016292.8	5.34025	6.97516	13.3101	1.27853e-35	1.11889e-34	69.4764	2.66454	3.4904e-33	True Positive
OR2A4	upregulated	2	HGNC:14729	OTTHUMG00000016316.4	5.50615	-1.31671	13.2747	1.8443e-35	1.60143e-34	69.6703	2.7018	5.0165e-33	True Positive
AC025265.1	upregulated	2		OTTHUMG00000170059.1	3.3897	-1.53947	13.2462	2.4733e-35	2.13732e-34	69.3172	2.13412	6.70265e-33	True Positive
AC087468.1	upregulated	1		OTTHUMG00000184835.1	4.02617	-0.967329	13.2355	2.76246e-35	2.38263e-34	69.2023	2.32946	7.45864e-33	True Positive
PRSS53	upregulated	2	HGNC:34407	OTTHUMG00000047358.6	3.26763	-0.459112	13.2127	3.49643e-35	2.99754e-34	68.9071	2.09343	9.40541e-33	True Positive
CD2	upregulated	2	HGNC:1639	OTTHUMG00000022750.3	3.43436	3.71748	13.1935	4.2596e-35	3.63227e-34	68.4441	2.14873	1.14157e-32	True Positive
AC078906.1	upregulated	1		OTTHUMG00000164458.1	3.50254	-3.04391	13.1746	5.17265e-35	4.39148e-34	68.6503	2.17074	1.3811e-32	True Positive
AL109615.2	upregulated	2		OTTHUMG00000014754.2	7.72235	3.60277	13.1681	5.53233e-35	4.69369e-34	68.4307	3.12472	1.4716e-32	True Positive
TNFAIP6	upregulated	2	HGNC:11898	OTTHUMG00000131884.4	6.60843	4.15468	13.167	5.59401e-35	4.74177e-34	68.3257	2.9276	1.48241e-32	True Positive
AC007326.3	upregulated	2		OTTHUMG00000191821.1	3.5965	-3.54883	13.1138	9.65624e-35	8.12156e-34	68.0371	2.20054	2.54614e-32	True Positive
CXCR3	upregulated	2	HGNC:4540	OTTHUMG00000033326.3	3.39385	1.58287	13.1136	9.68113e-35	8.13744e-34	67.7777	2.13549	2.54614e-32	True Positive
RNA5SP18	upregulated	3	HGNC:42586		3.10367	-3.1483	13.0933	1.1922e-34	9.96842e-34	67.8163	2.03691	3.12358e-32	True Positive
CTSW	upregulated	2	HGNC:2546	OTTHUMG00000166663.3	3.14589	3.0608	13.0832	1.32154e-34	1.10396e-33	67.3545	2.05168	3.44922e-32	True Positive
CD7	upregulated	1	HGNC:1695	OTTHUMG00000178662.3	3.00457	2.25507	13.0316	2.2433e-34	1.85621e-33	66.8817	2.00165	5.83259e-32	True Positive
HS3ST2	upregulated	2	HGNC:5195	OTTHUMG00000094785.3	4.57125	0.937664	13.0143	2.67701e-34	2.20833e-33	66.8663	2.478	6.93344e-32	True Positive
TRBC1	upregulated	2	HGNC:12156	OTTHUMG00000190609.1	3.3492	3.05433	13.0123	2.73183e-34	2.2515e-33	66.6464	2.12075	7.04813e-32	True Positive
RNU6-339P	upregulated	3	HGNC:47302		3.47566	-2.31942	13.0001	3.09495e-34	2.54072e-33	66.8471	2.1621	7.95403e-32	True Positive
LINC01077	upregulated	2	HGNC:49120	OTTHUMG00000016904.1	6.4203	-0.758115	12.9984	3.14941e-34	2.58385e-33	66.8578	2.89148	8.06249e-32	True Positive
APOC1P1	upregulated	2	HGNC:608	OTTHUMG00000177534.2	3.32384	-2.97727	12.9833	3.67331e-34	3.00639e-33	66.7007	2.11231	9.36695e-32	True Positive
AL109946.1	upregulated	2		OTTHUMG00000022173.2	5.88237	-0.800101	12.9706	4.18213e-34	3.4084e-33	66.5698	2.78291	1.06226e-31	True Positive
AC008659.1	upregulated	1		OTTHUMG00000163611.1	3.45927	-3.24437	12.9461	5.36761e-34	4.35489e-33	66.3332	2.15681	1.35801e-31	True Positive
DCLK3	upregulated	2	HGNC:19005	OTTHUMG00000155805.3	3.0416	-0.876695	12.9429	5.54184e-34	4.49087e-33	66.1766	2.01493	1.39654e-31	True Positive
TIGIT	upregulated	2	HGNC:26838	OTTHUMG00000159331.4	3.27299	1.84932	12.9266	6.54833e-34	5.28907e-33	65.8563	2.09525	1.64363e-31	True Positive
DLX2	upregulated	2	HGNC:2915	OTTHUMG00000132276.4	3.11405	-3.01838	12.9156	7.32155e-34	5.89951e-33	66.0115	2.04056	1.83039e-31	True Positive
EOMES	upregulated	2	HGNC:3372	OTTHUMG00000130570.4	3.38265	1.7722	12.9103	7.72385e-34	6.21998e-33	65.7019	2.1318	1.92324e-31	True Positive
DTHD1	upregulated	2	HGNC:37261	OTTHUMG00000160371.3	3.43334	-0.131616	12.9038	8.25258e-34	6.63195e-33	65.7541	2.1484	2.04664e-31	True Positive
Z99289.1	upregulated	2		OTTHUMG00000015384.4	3.08717	-2.46635	12.8878	9.70951e-34	7.78428e-33	65.7071	2.0311	2.39825e-31	True Positive
AL031595.2	upregulated	2		OTTHUMG00000189263.1	3.02347	-2.71152	12.8428	1.53341e-33	1.22032e-32	65.2629	2.00844	3.77218e-31	True Positive
PNMA2	upregulated	2	HGNC:9159	OTTHUMG00000163816.5	3.26029	5.42278	12.8308	1.73269e-33	1.37407e-32	64.5579	2.09095	4.24508e-31	True Positive
SIT1	upregulated	2	HGNC:17710	OTTHUMG00000019867.2	3.05801	1.26919	12.7546	3.74558e-33	2.94277e-32	64.147	2.02077	9.13923e-31	True Positive
NLRP3P1	upregulated	2	HGNC:29886	OTTHUMG00000188083.1	5.37963	-1.74432	12.7417	4.26562e-33	3.34455e-32	64.2761	2.67347	1.03655e-30	True Positive
ADAMDEC1	upregulated	2	HGNC:16299	OTTHUMG00000097858.3	4.95945	0.769239	12.7111	5.80844e-33	4.5176e-32	63.8387	2.57518	1.40564e-30	True Positive
KCNMA1-AS1	upregulated	2	HGNC:51213	OTTHUMG00000018534.6	3.35365	-3.08268	12.7105	5.84335e-33	4.54344e-32	63.9604	2.12223	1.40825e-30	True Positive
CD3D	upregulated	1	HGNC:1673	OTTHUMG00000166970.1	3.28654	2.49988	12.7089	5.93901e-33	4.61518e-32	63.623	2.09981	1.42536e-30	True Positive
LAMA5-AS1	upregulated	1	HGNC:40334	OTTHUMG00000032911.3	3.06337	-2.29353	12.6954	6.80758e-33	5.27349e-32	63.7654	2.02268	1.62701e-30	True Positive
AL096799.1	upregulated	2		OTTHUMG00000031835.1	5.1608	-0.9375	12.6691	8.87484e-33	6.84746e-32	63.5206	2.62312	2.11221e-30	True Positive
PSORS1C2	upregulated	2	HGNC:17199	OTTHUMG00000031081.5	3.39656	-2.60402	12.6194	1.46223e-32	1.11769e-31	63.0354	2.13638	3.46548e-30	True Positive
AC009084.2	upregulated	2		OTTHUMG00000178324.1	5.13813	0.32083	12.6019	1.74334e-32	1.32731e-31	62.7834	2.6178	4.11429e-30	True Positive
MSC	upregulated	2	HGNC:7321	OTTHUMG00000164489.1	3.34453	4.07223	12.5889	1.98512e-32	1.50758e-31	62.2934	2.1192	4.66503e-30	True Positive
POU5F1	upregulated	1	HGNC:9221	OTTHUMG00000031206.10	3.0909	4.03718	12.5865	2.03517e-32	1.54429e-31	62.2508	2.03242	4.76229e-30	True Positive
CCR5	upregulated	1	HGNC:1606	OTTHUMG00000133481.4	3.02719	3.55692	12.5813	2.14273e-32	1.62317e-31	62.2417	2.00977	4.99255e-30	True Positive
MIR155HG	upregulated	2	HGNC:35460	OTTHUMG00000078367.2	3.06511	0.825525	12.5793	2.18648e-32	1.65585e-31	62.4211	2.02329	5.07263e-30	True Positive
AIM2	upregulated	2	HGNC:357	OTTHUMG00000037183.5	3.17613	0.173434	12.5639	2.55061e-32	1.92355e-31	62.3147	2.06217	5.89192e-30	True Positive
MMP16	upregulated	2	HGNC:7162	OTTHUMG00000163769.5	3.10773	1.61642	12.5388	3.27885e-32	2.46177e-31	61.9713	2.03834	7.54135e-30	True Positive
SIRPG	upregulated	2	HGNC:15757	OTTHUMG00000031680.5	3.57078	1.04839	12.5278	3.66285e-32	2.74324e-31	61.919	2.19244	8.38794e-30	True Positive
AC022509.2	upregulated	2		OTTHUMG00000169176.1	4.26197	0.444723	12.5228	3.85118e-32	2.87633e-31	61.9458	2.3956	8.78069e-30	True Positive
SLAMF7	upregulated	2	HGNC:21394	OTTHUMG00000024008.5	3.1283	3.48964	12.5194	3.98164e-32	2.97294e-31	61.6392	2.04555	9.03831e-30	True Positive
CD27	upregulated	2	HGNC:11922	OTTHUMG00000168316.1	3.39599	1.1556	12.4821	5.783e-32	4.29074e-31	61.4498	2.13619	1.30696e-29	True Positive
AC025580.3	upregulated	2		OTTHUMG00000186847.1	3.24702	-1.8859	12.4767	6.10322e-32	4.52089e-31	61.5751	2.08645	1.37323e-29	True Positive
CALHM6	upregulated	2	HGNC:33391	OTTHUMG00000015438.3	3.25039	-0.189602	12.4527	7.7472e-32	5.71987e-31	61.2389	2.08759	1.73537e-29	True Positive
CD3E	upregulated	2	HGNC:1674	OTTHUMG00000166968.2	3.08373	4.09584	12.4047	1.24944e-31	9.13762e-31	60.4387	2.02989	2.78626e-29	True Positive
AICDA	upregulated	2	HGNC:13203	OTTHUMG00000168676.3	3.79369	-1.6413	12.4005	1.30309e-31	9.51453e-31	60.8343	2.26114	2.89286e-29	True Positive
ZNF37CP	upregulated	2	HGNC:29445	OTTHUMG00000017981.1	3.7593	-1.83055	12.3931	1.40217e-31	1.02159e-30	60.7697	2.25075	3.0988e-29	True Positive
AC114757.1	upregulated	2		OTTHUMG00000160444.8	3.22299	-2.01567	12.3841	1.53396e-31	1.11551e-30	60.6683	2.07826	3.37471e-29	True Positive
MIAT	upregulated	1	HGNC:33425	OTTHUMG00000150985.12	3.75918	1.10391	12.3809	1.58285e-31	1.14983e-30	60.4711	2.25071	3.46645e-29	True Positive
AC114803.1	upregulated	2		OTTHUMG00000154505.1	3.0614	-4.17237	12.3782	1.6272e-31	1.18141e-30	60.6739	2.02198	3.54729e-29	True Positive
LINC02188	upregulated	2	HGNC:53050	OTTHUMG00000176484.3	3.92746	3.0962	12.3653	1.84784e-31	1.33838e-30	60.1997	2.30084	4.00982e-29	True Positive
LINC02685	upregulated	2	HGNC:27350	OTTHUMG00000166477.6	4.31434	-2.6534	12.3637	1.87875e-31	1.36003e-30	60.5255	2.40989	4.0581e-29	True Positive
NXPH4	upregulated	1	HGNC:8078	OTTHUMG00000171241.2	4.0907	3.36448	12.3347	2.50468e-31	1.80398e-30	59.8902	2.34786	5.38507e-29	True Positive
AC093001.2	upregulated	2		OTTHUMG00000195248.1	4.72667	-2.17755	12.3272	2.69771e-31	1.9394e-30	60.1652	2.5177	5.7731e-29	True Positive
AC084880.3	upregulated	1		OTTHUMG00000168934.1	3.52511	-1.62339	12.3129	3.10685e-31	2.22762e-30	59.9583	2.17795	6.61759e-29	True Positive
CDH8	upregulated	1	HGNC:1767	OTTHUMG00000137493.8	3.34358	0.123423	12.2927	3.79456e-31	2.70923e-30	59.646	2.11889	8.04447e-29	True Positive
PGF	upregulated	2	HGNC:8893	OTTHUMG00000171496.4	3.89911	5.91409	12.2772	4.42652e-31	3.14963e-30	59.0608	2.29252	9.33995e-29	True Positive
CTLA4	upregulated	2	HGNC:2505	OTTHUMG00000132877.8	3.14249	-0.199902	12.1824	1.1269e-30	7.88974e-30	58.5752	2.0505	2.36649e-28	True Positive
AP004247.2	upregulated	2		OTTHUMG00000167391.1	3.34126	-2.39982	12.1659	1.32562e-30	9.24992e-30	58.5538	2.11811	2.77054e-28	True Positive
LINC00158	upregulated	2	HGNC:1283	OTTHUMG00000078368.23	3.49609	-2.56147	12.1548	1.47793e-30	1.02915e-29	58.4607	2.16867	3.07408e-28	True Positive
RUFY4	upregulated	1	HGNC:24804	OTTHUMG00000155235.3	3.89462	-1.46296	12.142	1.67599e-30	1.16468e-29	58.2977	2.2912	3.46931e-28	True Positive
AC004687.1	upregulated	2		OTTHUMG00000178925.1	3.5106	-0.763021	12.1325	1.84006e-30	1.27607e-29	58.1437	2.17332	3.79052e-28	True Positive
LUCAT1	upregulated	2	HGNC:48498	OTTHUMG00000162611.16	4.53868	2.12402	12.1221	2.03751e-30	1.41083e-29	57.91	2.46954	4.17689e-28	True Positive
LINC02526	upregulated	2	HGNC:53550	OTTHUMG00000015306.1	3.7755	-2.58826	12.1036	2.44406e-30	1.68759e-29	57.9721	2.25565	4.98587e-28	True Positive
PTPRN	upregulated	1	HGNC:9676	OTTHUMG00000133129.5	4.84176	0.238649	12.0947	2.6666e-30	1.83985e-29	57.7852	2.5464	5.4132e-28	True Positive
MIR210	upregulated	3	HGNC:31587		3.27031	-2.38798	12.091	2.76443e-30	1.90637e-29	57.8216	2.09434	5.58414e-28	True Positive
AC022509.1	upregulated	2		OTTHUMG00000169177.2	3.6532	1.03151	12.0648	3.57155e-30	2.45297e-29	57.3762	2.21822	7.17881e-28	True Positive
AL713899.1	upregulated	3			3.11786	-3.58128	12.0641	3.59609e-30	2.4692e-29	57.6024	2.0419	7.19218e-28	True Positive
ATP8B3	upregulated	2	HGNC:13535	OTTHUMG00000166189.12	3.38817	2.0922	12.0443	4.36744e-30	2.99276e-29	57.0986	2.13362	8.6912e-28	True Positive
TRBC2	upregulated	2	HGNC:12157	OTTHUMG00000158912.3	3.19556	3.8255	12.0294	5.04774e-30	3.44933e-29	56.7997	2.06886	9.99453e-28	True Positive
ASPHD1	upregulated	1	HGNC:27380	OTTHUMG00000132121.8	3.09336	2.84105	12.0279	5.1224e-30	3.49947e-29	56.865	2.03328	1.00911e-27	True Positive
CXCL9	upregulated	2	HGNC:7098	OTTHUMG00000160889.2	3.50478	5.15394	12.0195	5.56438e-30	3.79854e-29	56.5866	2.17146	1.09062e-27	True Positive
AC068299.2	upregulated	2		OTTHUMG00000175857.1	3.61425	-2.52046	12.0104	6.08084e-30	4.14483e-29	57.0606	2.20609	1.18576e-27	True Positive
CPHL1P	upregulated	2	HGNC:31714	OTTHUMG00000159584.4	3.46865	-2.24716	12.0053	6.38553e-30	4.34595e-29	56.9939	2.15984	1.23879e-27	True Positive
LINC02783	upregulated	2	HGNC:54303	OTTHUMG00000002291.2	6.33731	-0.272313	11.9937	7.15156e-30	4.85266e-29	56.9008	2.87525	1.38025e-27	True Positive
AL021328.1	upregulated	2		OTTHUMG00000184022.1	3.9509	0.541402	11.9841	7.85561e-30	5.32106e-29	56.6415	2.30769	1.50828e-27	True Positive
LINC01358	upregulated	2	HGNC:50589	OTTHUMG00000008373.23	3.08956	1.30837	11.9818	8.03681e-30	5.43972e-29	56.5278	2.03195	1.53503e-27	True Positive
LINC01857	upregulated	1	HGNC:52673	OTTHUMG00000154786.1	3.22588	-1.91258	11.966	9.36777e-30	6.31374e-29	56.584	2.07925	1.77988e-27	True Positive
LINC00475	upregulated	2	HGNC:23569	OTTHUMG00000020216.3	3.48248	0.189058	11.9558	1.03482e-29	6.96067e-29	56.3688	2.1643	1.95581e-27	True Positive
ADAMTS14	upregulated	2	HGNC:14899	OTTHUMG00000018414.2	3.15569	0.481386	11.9438	1.16331e-29	7.79973e-29	56.2141	2.05509	2.18701e-27	True Positive
AC073115.2	upregulated	1		OTTHUMG00000155426.3	4.80446	-1.2936	11.9363	1.2506e-29	8.37469e-29	56.3353	2.53716	2.33863e-27	True Positive
MUC3A	upregulated	2	HGNC:7513	OTTHUMG00000157038.6	3.41631	3.07488	11.932	1.30424e-29	8.72951e-29	55.9409	2.14284	2.42588e-27	True Positive
CD70	upregulated	1	HGNC:11937	OTTHUMG00000181834.4	7.57094	3.81806	11.877	2.22436e-29	1.4773e-28	55.591	3.09945	4.11506e-27	True Positive
MUC12	upregulated	2	HGNC:7510	OTTHUMG00000157042.1	3.88181	-0.911629	11.8757	2.25211e-29	1.49445e-28	55.69	2.28742	4.14388e-27	True Positive
AC243829.4	upregulated	2		OTTHUMG00000188411.1	3.44788	-3.09677	11.8451	3.02962e-29	1.99766e-28	55.4859	2.15312	5.54421e-27	True Positive
LINC01738	upregulated	2	HGNC:52526	OTTHUMG00000007956.2	3.72283	-0.139804	11.8157	4.02339e-29	2.63305e-28	55.0515	2.23965	7.32258e-27	True Positive
MYOCOS	upregulated	2	HGNC:53429	OTTHUMG00000191791.1	5.70109	2.54224	11.8105	4.23065e-29	2.76534e-28	54.9327	2.7444	7.65747e-27	True Positive
FCRL3	upregulated	1	HGNC:18506	OTTHUMG00000019400.9	3.11181	0.474243	11.8099	4.25805e-29	2.78258e-28	54.922	2.03978	7.66448e-27	True Positive
DOC2A	upregulated	2	HGNC:2985	OTTHUMG00000132109.9	5.2838	3.15716	11.8041	4.50246e-29	2.93946e-28	54.8085	2.65164	8.0594e-27	True Positive
LINC00462	upregulated	2	HGNC:42811	OTTHUMG00000016905.1	7.05064	1.82652	11.799	4.72707e-29	3.08387e-28	54.947	3.0091	8.41418e-27	True Positive
MMP2-AS1	upregulated	2	HGNC:53142	OTTHUMG00000176716.3	4.25308	-1.52353	11.796	4.86914e-29	3.17579e-28	54.9763	2.39316	8.61839e-27	True Positive
AC127540.2	upregulated	2		OTTHUMG00000195135.1	3.12607	-3.11258	11.7794	5.71507e-29	3.7159e-28	54.8487	2.04477	1.00585e-26	True Positive
GBP5	upregulated	2	HGNC:19895	OTTHUMG00000010006.3	3.25264	3.93258	11.7565	7.1271e-29	4.61073e-28	54.1626	2.08836	1.24724e-26	True Positive
HOXD13	upregulated	1	HGNC:5136	OTTHUMG00000132431.6	3.2553	-2.22622	11.7274	9.42687e-29	6.06951e-28	54.3137	2.08926	1.64027e-26	True Positive
LINC02446	upregulated	2	HGNC:53378	OTTHUMG00000168797.2	3.09955	-1.98443	11.7173	1.03895e-28	6.6798e-28	54.1962	2.03546	1.79739e-26	True Positive
AC012613.2	upregulated	2		OTTHUMG00000163504.1	3.1476	-3.63825	11.7059	1.15907e-28	7.42563e-28	54.1629	2.05228	1.9936e-26	True Positive
LINC02310	upregulated	2	HGNC:53229	OTTHUMG00000171074.1	3.07697	-3.83943	11.6696	1.64222e-28	1.04345e-27	53.8197	2.0275	2.8082e-26	True Positive
AC026369.3	upregulated	2		OTTHUMG00000167976.1	3.14294	-3.1825	11.5986	3.23938e-28	2.03818e-27	53.1335	2.05066	5.50695e-26	True Positive
Y_RNA	upregulated	3			3.17007	-4.02872	11.567	4.38036e-28	2.7351e-27	52.8493	2.06007	7.40282e-26	True Positive
CXCL11	upregulated	1	HGNC:10638	OTTHUMG00000130101.5	3.29568	1.95357	11.5434	5.48118e-28	3.40752e-27	52.3027	2.10289	9.20838e-26	True Positive
LINC02099	upregulated	2	HGNC:52953	OTTHUMG00000163801.2	3.02476	-3.65805	11.5375	5.80089e-28	3.60131e-27	52.5673	2.0089	9.68749e-26	True Positive
POT1-AS1	upregulated	2	HGNC:49459	OTTHUMG00000157170.13	3.23172	5.35431	11.4745	1.05555e-27	6.48763e-27	51.3216	2.08124	1.75222e-25	True Positive
AC093418.1	upregulated	2		OTTHUMG00000194771.1	6.52604	-0.395358	11.4687	1.11495e-27	6.84496e-27	51.908	2.91189	1.83968e-25	True Positive
HRH2	upregulated	2	HGNC:5183	OTTHUMG00000130660.4	3.38577	4.9947	11.4633	1.17399e-27	7.19923e-27	51.2769	2.13283	1.92534e-25	True Positive
NPTX2	upregulated	2	HGNC:7953	OTTHUMG00000154369.2	7.08745	5.15254	11.4574	1.24157e-27	7.59645e-27	51.4902	3.01569	2.02376e-25	True Positive
AL109615.1	upregulated	1		OTTHUMG00000014755.1	5.38047	-1.17701	11.4567	1.24948e-27	7.64311e-27	51.789	2.67366	2.02416e-25	True Positive
RPL7AP7	upregulated	1	HGNC:21395	OTTHUMG00000031297.2	3.06782	-3.99074	11.4282	1.63644e-27	9.96065e-27	51.5441	2.02426	2.63467e-25	True Positive
TNIP3	upregulated	2	HGNC:19315	OTTHUMG00000132969.6	3.18171	-0.800818	11.391	2.32625e-27	1.40551e-26	51.0453	2.06409	3.72201e-25	True Positive
AC000093.1	upregulated	2		OTTHUMG00000192396.1	3.0718	-2.59756	11.3892	2.36672e-27	1.42933e-26	51.131	2.02567	3.76309e-25	True Positive
KCCAT198	upregulated	2		OTTHUMG00000169859.1	3.13545	-0.616836	11.3725	2.77157e-27	1.67047e-26	50.8547	2.04804	4.37909e-25	True Positive
AC104316.2	upregulated	2		OTTHUMG00000172563.1	3.09474	-3.82956	11.3654	2.96361e-27	1.78304e-26	50.9551	2.03377	4.65287e-25	True Positive
TTC21B-AS1	upregulated	2	HGNC:41115	OTTHUMG00000154082.1	7.51765	2.41934	11.3376	3.85017e-27	2.30059e-26	50.5722	3.09046	5.99046e-25	True Positive
CGREF1	upregulated	2	HGNC:16962	OTTHUMG00000152009.4	3.64997	3.7622	11.3372	3.86481e-27	2.30832e-26	50.2427	2.21722	5.99046e-25	True Positive
LINC01428	upregulated	2	HGNC:50738	OTTHUMG00000031836.2	4.16162	-0.11193	11.312	4.89872e-27	2.90405e-26	50.3116	2.36782	7.54402e-25	True Positive
AP000864.1	upregulated	2		OTTHUMG00000186222.1	3.26278	-2.6651	11.2664	7.51424e-27	4.4092e-26	50.0007	2.0918	1.14968e-24	True Positive
OR5BA1P	upregulated	1	HGNC:15270	OTTHUMG00000167385.2	3.08568	-1.64454	11.218	1.18271e-26	6.87285e-26	49.483	2.03058	1.79771e-24	True Positive
PLA2G5	upregulated	2	HGNC:9038	OTTHUMG00000002698.4	3.07093	-1.28737	11.2029	1.36206e-26	7.89137e-26	49.3182	2.02536	2.05671e-24	True Positive
UNC5A	upregulated	1	HGNC:12567	OTTHUMG00000163225.4	3.1658	-0.141242	11.158	2.07026e-26	1.18876e-25	48.8299	2.0586	3.10539e-24	True Positive
KRT81	upregulated	2	HGNC:6458	OTTHUMG00000167574.2	3.04912	-1.96476	11.1119	3.179e-26	1.81044e-25	48.5215	2.01761	4.73671e-24	True Positive
AC073218.1	upregulated	2		OTTHUMG00000185622.2	4.43147	-0.197968	11.1092	3.26025e-26	1.85632e-25	48.4567	2.44134	4.82517e-24	True Positive
GZMK	upregulated	2	HGNC:4711	OTTHUMG00000097009.3	3.4638	1.24855	11.102	3.488e-26	1.98516e-25	48.234	2.15827	5.10401e-24	True Positive
PPFIA4	upregulated	1	HGNC:9248	OTTHUMG00000042123.4	3.28294	3.99417	11.1017	3.4959e-26	1.98924e-25	48.0015	2.0986	5.10401e-24	True Positive
OSTM1-AS1	upregulated	2	HGNC:43666	OTTHUMG00000015320.3	7.33885	-0.0159169	11.0968	3.65966e-26	2.08024e-25	48.4553	3.05985	5.30651e-24	True Positive
STRA8	upregulated	2	HGNC:30653	OTTHUMG00000155415.3	3.32608	0.454247	11.0813	4.2246e-26	2.39583e-25	48.0894	2.11306	6.08342e-24	True Positive
AC004817.3	upregulated	2		OTTHUMG00000172968.1	3.18201	-3.11558	11.0597	5.1626e-26	2.91253e-25	48.1111	2.0642	7.38251e-24	True Positive
RPL37P11	upregulated	1	HGNC:36459	OTTHUMG00000151997.1	3.50087	-3.28462	11.0532	5.48248e-26	3.0872e-25	48.0634	2.1702	7.78512e-24	True Positive
NKAIN1	upregulated	2	HGNC:25743	OTTHUMG00000003788.5	3.39754	-0.078249	11.0361	6.42337e-26	3.60577e-25	47.7185	2.1367	9.05695e-24	True Positive
HAPLN1	upregulated	2	HGNC:2380	OTTHUMG00000119045.6	4.44735	2.89118	11.0333	6.59315e-26	3.69801e-25	47.5507	2.44555	9.23041e-24	True Positive
AC126121.3	upregulated	2		OTTHUMG00000159199.10	4.39287	-2.15336	11.0287	6.88026e-26	3.85426e-25	47.8269	2.43105	9.56356e-24	True Positive
AL033527.3	upregulated	2		OTTHUMG00000192324.1	3.28966	-1.41481	11.0062	8.47049e-26	4.73236e-25	47.5291	2.10086	1.16893e-23	True Positive
HAMP	upregulated	2	HGNC:15598	OTTHUMG00000183295.2	3.39452	-0.837446	11.001	8.88344e-26	4.95489e-25	47.4501	2.13571	1.21703e-23	True Positive
IFI30	upregulated	2	HGNC:5398	OTTHUMG00000183373.6	3.30864	-1.43408	10.9961	9.29881e-26	5.18016e-25	47.4368	2.10723	1.26464e-23	True Positive
PSORS1C3	upregulated	2	HGNC:17203	OTTHUMG00000031054.4	3.05028	1.93673	10.9849	1.03096e-25	5.72793e-25	47.0932	2.01802	1.3918e-23	True Positive
TNFRSF9	upregulated	1	HGNC:11924	OTTHUMG00000001223.5	3.6601	1.8117	10.9664	1.22258e-25	6.76205e-25	46.9646	2.22036	1.63826e-23	True Positive
CXCL10	upregulated	2	HGNC:10637	OTTHUMG00000160887.3	3.13095	4.18105	10.9522	1.39374e-25	7.68674e-25	46.6014	2.04647	1.85368e-23	True Positive
CES4A	upregulated	2	HGNC:26741	OTTHUMG00000167866.7	3.59294	3.35745	10.9434	1.51053e-25	8.31389e-25	46.6385	2.19942	1.9939e-23	True Positive
TRBV7-9	upregulated	2	HGNC:12243	OTTHUMG00000188552.2	3.0144	-1.32703	10.8989	2.27479e-25	1.24194e-24	46.5278	2.00518	2.97998e-23	True Positive
NIPA2P1	upregulated	1	HGNC:42041	OTTHUMG00000156061.1	3.2079	-3.92956	10.8729	2.88623e-25	1.56943e-24	46.4243	2.0731	3.7521e-23	True Positive
CD8A	upregulated	2	HGNC:1706	OTTHUMG00000130265.7	3.38247	4.06016	10.8275	4.37703e-25	2.35875e-24	45.5002	2.13174	5.64636e-23	True Positive
CXCR2P1	upregulated	2	HGNC:6028	OTTHUMG00000155244.1	3.88647	0.367565	10.8068	5.28778e-25	2.83825e-24	45.6237	2.28879	6.76836e-23	True Positive
CD8B	upregulated	2	HGNC:1707	OTTHUMG00000130264.8	3.12552	1.68809	10.8034	5.45175e-25	2.92395e-24	45.4633	2.04458	6.92373e-23	True Positive
KCNK9	upregulated	1	HGNC:6283	OTTHUMG00000164186.8	4.27893	1.18494	10.7832	6.55582e-25	3.49808e-24	45.3776	2.40025	8.26034e-23	True Positive
AC008957.3	upregulated	2		OTTHUMG00000188131.1	3.22527	-2.65779	10.7789	6.81742e-25	3.63551e-24	45.5341	2.07904	8.52178e-23	True Positive
AC099066.2	upregulated	2		OTTHUMG00000037739.8	3.1835	-3.10666	10.7739	7.1351e-25	3.80117e-24	45.5118	2.06471	8.84752e-23	True Positive
TGFBI	upregulated	1	HGNC:11771	OTTHUMG00000163213.5	3.04791	8.76425	10.7504	8.83726e-25	4.69229e-24	44.3548	2.01718	1.08698e-22	True Positive
Z98751.2	upregulated	1		OTTHUMG00000035055.2	3.49509	-2.37987	10.706	1.32315e-24	6.96402e-24	44.8763	2.16835	1.61424e-22	True Positive
AL731533.3	upregulated	2		OTTHUMG00000194016.1	4.20113	0.722563	10.6987	1.41384e-24	7.42259e-24	44.6454	2.37883	1.71075e-22	True Positive
AC073115.1	upregulated	1		OTTHUMG00000155428.1	4.18074	-2.08746	10.6976	1.42749e-24	7.49136e-24	44.8154	2.37316	1.71299e-22	True Positive
MANCR	upregulated	2	HGNC:44678	OTTHUMG00000017576.7	3.13459	-3.02338	10.6916	1.50743e-24	7.90013e-24	44.7653	2.04775	1.79384e-22	True Positive
IFNG	upregulated	2	HGNC:5438	OTTHUMG00000169113.2	3.59154	-1.86798	10.6815	1.65137e-24	8.63777e-24	44.6312	2.19898	1.94861e-22	True Positive
CCR8	upregulated	2	HGNC:1609	OTTHUMG00000131290.3	3.16647	-2.60813	10.6668	1.88703e-24	9.84191e-24	44.5209	2.05882	2.20782e-22	True Positive
OPN4	upregulated	2	HGNC:14449	OTTHUMG00000018654.4	3.42738	-3.22933	10.6613	1.98239e-24	1.03313e-23	44.5114	2.14645	2.29957e-22	True Positive
RAB42	upregulated	2	HGNC:28702	OTTHUMG00000003656.2	3.99114	3.45689	10.6599	2.00752e-24	1.04583e-23	44.0934	2.31937	2.30865e-22	True Positive
LINC02041	upregulated	2	HGNC:52881	OTTHUMG00000156460.1	3.02863	-1.21472	10.6581	2.04137e-24	1.06305e-23	44.3475	2.01029	2.32717e-22	True Positive
AC015977.1	upregulated	1		OTTHUMG00000151995.1	3.94208	-2.84781	10.5986	3.49204e-24	1.79672e-23	43.9508	2.30512	3.946e-22	True Positive
AC051619.2	upregulated	1		OTTHUMG00000172004.2	3.52537	-0.818837	10.571	4.48026e-24	2.29341e-23	43.5676	2.17803	5.01789e-22	True Positive
SIRPG-AS1	upregulated	2	HGNC:51229	OTTHUMG00000031675.2	3.28963	-3.53614	10.541	5.86355e-24	2.97674e-23	43.4425	2.10085	6.50854e-22	True Positive
LBHD2	upregulated	2	HGNC:52384	OTTHUMG00000191553.1	3.5231	-2.19885	10.5327	6.31918e-24	3.20445e-23	43.3194	2.17731	6.9511e-22	True Positive
ADAM18	upregulated	2	HGNC:196	OTTHUMG00000164040.3	5.40365	-1.98049	10.5115	7.64285e-24	3.85259e-23	43.1762	2.67889	8.3307e-22	True Positive
AC009084.1	upregulated	2		OTTHUMG00000178323.1	3.87248	-2.84388	10.4981	8.61536e-24	4.3275e-23	43.056	2.28466	9.23415e-22	True Positive
HES5	upregulated	2	HGNC:19764	OTTHUMG00000000793.2	3.08614	-2.67401	10.4979	8.63004e-24	4.33327e-23	43.0184	2.03074	9.23415e-22	True Positive
AC105105.1	upregulated	2		OTTHUMG00000179968.1	3.0167	-2.15432	10.463	1.17921e-23	5.87415e-23	42.6708	2.00601	1.24996e-21	True Positive
GDF6	upregulated	2	HGNC:4221	OTTHUMG00000164710.4	3.90643	2.69846	10.4606	1.20458e-23	5.99718e-23	42.3636	2.29467	1.2648e-21	True Positive
MYO3A	upregulated	2	HGNC:7601	OTTHUMG00000017837.5	3.24655	2.71608	10.4482	1.34558e-23	6.67833e-23	42.2147	2.08629	1.39941e-21	True Positive
KISS1R	upregulated	2	HGNC:4510	OTTHUMG00000181900.6	6.45535	1.03267	10.4368	1.49015e-23	7.37824e-23	42.423	2.89828	1.53485e-21	True Positive
AC083967.1	upregulated	2		OTTHUMG00000164447.2	3.11177	-3.76604	10.3664	2.78735e-23	1.3607e-22	41.9028	2.03976	2.8431e-21	True Positive
TTC24	upregulated	2	HGNC:32348	OTTHUMG00000033202.5	3.07357	-2.55899	10.3271	3.95058e-23	1.91441e-22	41.5045	2.02629	3.99008e-21	True Positive
AL139351.3	upregulated	2		OTTHUMG00000195110.1	3.6792	-1.03743	10.2826	5.85408e-23	2.81017e-22	41.0519	2.22626	5.85408e-21	True Positive
GACAT2	upregulated	2	HGNC:50516	OTTHUMG00000178955.1	3.60147	-1.37549	10.2469	8.02221e-23	3.8272e-22	40.7571	2.20209	7.94199e-21	True Positive
CXCL13	upregulated	2	HGNC:10639	OTTHUMG00000130201.3	4.87778	0.384327	10.2402	8.50706e-23	4.05208e-22	40.6519	2.55527	8.33692e-21	True Positive
TFR2	upregulated	2	HGNC:11762	OTTHUMG00000159598.6	3.11821	-0.0832389	10.1784	1.46405e-22	6.87916e-22	40.0436	2.04202	1.42013e-20	True Positive
LINC01235	upregulated	2	HGNC:49769	OTTHUMG00000185076.7	3.3717	2.01809	10.1574	1.76025e-22	8.23234e-22	39.7292	2.12819	1.68984e-20	True Positive
PNCK	upregulated	1	HGNC:13415	OTTHUMG00000024216.7	6.71681	4.55901	10.1542	1.80991e-22	8.45581e-22	39.7145	2.948	1.71941e-20	True Positive
CCL18	upregulated	2	HGNC:10616	OTTHUMG00000188410.2	5.49887	1.32672	10.1506	1.86793e-22	8.71935e-22	39.8399	2.70019	1.75585e-20	True Positive
AC018695.9	upregulated	2		OTTHUMG00000195347.1	3.06177	-2.35274	10.1489	1.89599e-22	8.84729e-22	39.9404	2.02211	1.76327e-20	True Positive
FABP6-AS1	upregulated	1	HGNC:40226	OTTHUMG00000163565.1	3.08541	-3.80297	10.1475	1.91942e-22	8.95353e-22	39.9957	2.03048	1.76586e-20	True Positive
HTR6	upregulated	2	HGNC:5301	OTTHUMG00000002713.2	5.19288	0.0210649	10.1295	2.24683e-22	1.04394e-21	39.7323	2.63061	2.04461e-20	True Positive
C5orf46	upregulated	2	HGNC:33768	OTTHUMG00000163420.2	7.72732	0.783729	10.1109	2.64203e-22	1.22149e-21	39.6567	3.12554	2.37417e-20	True Positive
TMEM92-AS1	upregulated	2	HGNC:50442	OTTHUMG00000162058.1	3.1507	-2.88591	10.1098	2.6676e-22	1.23289e-21	39.6419	2.05335	2.37417e-20	True Positive
EN1	upregulated	2	HGNC:3342	OTTHUMG00000131401.4	3.26505	-2.67896	10.0906	3.15324e-22	1.45164e-21	39.4676	2.09256	2.75443e-20	True Positive
PAQR9	upregulated	2	HGNC:30131	OTTHUMG00000159313.3	3.45611	-1.88349	10.0902	3.16601e-22	1.45727e-21	39.4244	2.15579	2.75443e-20	True Positive
AC011352.3	upregulated	2		OTTHUMG00000163419.1	5.65492	-1.64778	10.0709	3.74291e-22	1.71726e-21	39.3281	2.73442	3.21891e-20	True Positive
ELDR	upregulated	2	HGNC:49511	OTTHUMG00000189565.1	3.36088	-3.13036	10.0468	4.61661e-22	2.10705e-21	39.1179	2.12462	3.92412e-20	True Positive
TRBV28	upregulated	2	HGNC:12209	OTTHUMG00000158900.2	3.12361	-1.74872	10.0079	6.46938e-22	2.9378e-21	38.6889	2.04391	5.43428e-20	True Positive
CYP2J2	upregulated	2	HGNC:2634	OTTHUMG00000008991.5	4.54684	5.68714	9.93667	1.1977e-21	5.35179e-21	37.5867	2.47167	9.9409e-20	True Positive
AP005233.2	upregulated	2		OTTHUMG00000175507.2	4.8688	-2.20368	9.93313	1.2348e-21	5.51304e-21	38.1497	2.55306	1.01254e-19	True Positive
MYEOV	upregulated	2	HGNC:7563	OTTHUMG00000167836.5	6.0106	2.01227	9.88351	1.89245e-21	8.36919e-21	37.5317	2.80954	1.53288e-19	True Positive
PADI1	upregulated	2	HGNC:18367	OTTHUMG00000002294.5	4.59691	0.591049	9.87815	1.98154e-21	8.75175e-21	37.5052	2.48463	1.58523e-19	True Positive
CHRNA1	upregulated	1	HGNC:1955	OTTHUMG00000132357.4	3.73959	-2.01215	9.82639	3.088e-21	1.34846e-20	37.1965	2.24476	2.43952e-19	True Positive
KCNN1	upregulated	2	HGNC:6290	OTTHUMG00000183482.9	3.21755	0.233204	9.81858	3.3012e-21	1.4397e-20	36.9396	2.07641	2.57494e-19	True Positive
AC011352.1	upregulated	2		OTTHUMG00000163422.1	5.12314	-2.19385	9.70611	8.60221e-21	3.65901e-20	36.233	2.61427	6.6237e-19	True Positive
RBM46	upregulated	1	HGNC:28401	OTTHUMG00000161543.4	3.05211	-2.45321	9.65007	1.38231e-20	5.80675e-20	35.7061	2.01867	1.05055e-18	True Positive
RTP2	upregulated	2	HGNC:32486	OTTHUMG00000156458.1	3.18801	-3.41378	9.54637	3.30771e-20	1.35954e-19	34.9032	2.06626	2.48078e-18	True Positive
LINC02747	upregulated	2	HGNC:54266	OTTHUMG00000168002.2	6.2949	2.17246	9.49174	5.22345e-20	2.12406e-19	34.2493	2.86689	3.86535e-18	True Positive
CP	upregulated	1	HGNC:2295	OTTHUMG00000159563.6	3.90238	6.82224	9.48102	5.712e-20	2.31784e-19	33.554	2.29348	4.16976e-18	True Positive
PLA2G2D	upregulated	2	HGNC:9033	OTTHUMG00000002701.2	3.46175	-0.617864	9.39956	1.12439e-19	4.49124e-19	33.5278	2.15761	8.09558e-18	True Positive
C19orf67	upregulated	1	HGNC:34354	OTTHUMG00000169303.4	3.77413	-1.89047	9.38476	1.27105e-19	5.05992e-19	33.5181	2.25524	9.02448e-18	True Positive
ANO4	upregulated	2	HGNC:23837	OTTHUMG00000170465.8	3.03445	1.78198	9.38146	1.30624e-19	5.19542e-19	33.1821	2.01237	9.1437e-18	True Positive
BIRC7	upregulated	2	HGNC:13702	OTTHUMG00000032957.3	5.54871	0.6751	9.36999	1.43627e-19	5.7017e-19	33.3209	2.71121	9.91026e-18	True Positive
ZP1	upregulated	2	HGNC:13187	OTTHUMG00000167797.2	3.59783	-2.72511	9.32375	2.10377e-19	8.27511e-19	33.063	2.20095	1.43057e-17	True Positive
AC010378.1	upregulated	2		OTTHUMG00000194731.1	4.75186	-1.7246	9.30859	2.38355e-19	9.3498e-19	32.936	2.52403	1.59698e-17	True Positive
SCGB3A2	upregulated	2	HGNC:18391	OTTHUMG00000129729.3	4.13338	-2.82707	9.24592	3.98703e-19	1.54339e-18	32.4476	2.35991	2.63144e-17	True Positive
ADAMTS20	upregulated	1	HGNC:17178	OTTHUMG00000169353.2	3.03829	-3.89349	9.22516	4.72523e-19	1.8203e-18	32.2857	2.01374	3.0714e-17	True Positive
CPP	upregulated	1	HGNC:2322	OTTHUMG00000164061.1	3.48411	-2.22554	9.21459	5.15183e-19	1.97929e-18	32.1431	2.16482	3.29717e-17	True Positive
HLA-G	upregulated	2	HGNC:4964	OTTHUMG00000031157.7	3.16814	3.7388	9.17492	7.11996e-19	2.7115e-18	31.3472	2.0594	4.48558e-17	True Positive
FAM153CP	upregulated	2	HGNC:33936	OTTHUMG00000163459.11	3.85199	1.21239	9.16905	7.46853e-19	2.83993e-18	31.5424	2.27858	4.63049e-17	True Positive
AP003717.1	upregulated	2		OTTHUMG00000168094.1	3.52878	-2.23952	9.15633	8.28251e-19	3.13975e-18	31.6771	2.17912	5.05233e-17	True Positive
IL20RB	upregulated	2	HGNC:6004	OTTHUMG00000159779.3	4.34812	1.52396	9.13948	9.49778e-19	3.58587e-18	31.314	2.41903	5.69867e-17	True Positive
SPINK13	upregulated	2	HGNC:27200	OTTHUMG00000163426.5	4.07289	-0.199009	9.12013	1.11123e-18	4.18492e-18	31.2773	2.34281	6.55625e-17	True Positive
LGALS17A	upregulated	2		OTTHUMG00000141285.2	3.48621	-1.76273	9.07925	1.54714e-18	5.77914e-18	31.0251	2.1655	8.9734e-17	True Positive
PTHLH	upregulated	2	HGNC:9607	OTTHUMG00000169221.4	4.67523	2.36542	9.05924	1.81847e-18	6.77024e-18	30.6287	2.50468	1.01852e-16	True Positive
DNAH11	upregulated	1	HGNC:2942	OTTHUMG00000152524.9	4.26938	3.80003	9.05921	1.81879e-18	6.77052e-18	30.4991	2.39763	1.01852e-16	True Positive
TTC4P1	upregulated	1	HGNC:12395	OTTHUMG00000154753.1	3.09443	-3.20506	9.05401	1.8968e-18	7.05217e-18	30.8954	2.03366	1.04324e-16	True Positive
H2AC13	upregulated	2	HGNC:4725	OTTHUMG00000014484.1	3.01606	-2.30674	9.04935	1.9694e-18	7.31305e-18	30.7979	2.00578	1.06347e-16	True Positive
LINC02473	upregulated	2	HGNC:53412	OTTHUMG00000176117.3	3.0437	-3.02227	9.00237	2.87409e-18	1.05782e-17	30.4737	2.01568	1.52327e-16	True Positive
MMP9	upregulated	2	HGNC:7176	OTTHUMG00000033044.1	3.23986	2.44109	8.9411	4.69486e-18	1.70433e-17	29.6045	2.08402	2.44133e-16	True Positive
LINC01638	upregulated	1	HGNC:52425	OTTHUMG00000150955.4	3.76327	-2.00356	8.87258	8.10422e-18	2.89961e-17	29.4244	2.25195	4.13315e-16	True Positive
SLC6A3	upregulated	2	HGNC:11049	OTTHUMG00000131016.7	7.14629	5.1057	8.83427	1.09821e-17	3.90143e-17	28.8097	3.02614	5.49103e-16	True Positive
LGALS12	upregulated	2	HGNC:15788	OTTHUMG00000167807.3	3.54627	0.246606	8.80437	1.39115e-17	4.91183e-17	28.7098	2.18468	6.81662e-16	True Positive
AC011246.1	upregulated	2		OTTHUMG00000195768.1	3.21448	-1.98883	8.74942	2.14507e-17	7.48784e-17	28.4308	2.07536	1.02963e-15	True Positive
SLC17A2	upregulated	2	HGNC:10930	OTTHUMG00000014413.1	3.4725	0.602065	8.61249	6.25475e-17	2.12607e-16	27.1876	2.16108	2.93973e-15	True Positive
TEX11	upregulated	2	HGNC:11733	OTTHUMG00000021782.2	4.12141	0.753638	8.57673	8.25406e-17	2.78537e-16	26.9464	2.35654	3.79687e-15	True Positive
LGI4	upregulated	2	HGNC:18712	OTTHUMG00000044558.5	3.36851	4.69515	8.4922	1.5846e-16	5.26205e-16	25.9181	2.12714	7.13071e-15	True Positive
MCHR1	upregulated	1	HGNC:4479	OTTHUMG00000150256.1	4.47757	0.982899	8.45016	2.18772e-16	7.21794e-16	25.9917	2.45354	9.62598e-15	True Positive
AVPR1B	upregulated	2	HGNC:896	OTTHUMG00000184377.3	3.07694	2.20077	8.37521	3.87608e-16	1.2607e-15	25.2528	2.02749	1.66671e-14	True Positive
PLPPR5	upregulated	2	HGNC:31703	OTTHUMG00000010738.5	5.08577	0.0744738	8.3596	4.36434e-16	1.41526e-15	25.4216	2.60544	1.83302e-14	True Positive
CLVS2	upregulated	2	HGNC:23046	OTTHUMG00000015495.4	3.48146	-2.45045	8.34891	4.73313e-16	1.53173e-15	25.4306	2.16397	1.94058e-14	True Positive
TUBA3D	upregulated	2	HGNC:24071	OTTHUMG00000153600.3	3.72529	0.274183	8.34082	5.03276e-16	1.62539e-15	25.1813	2.2404	2.0131e-14	True Positive
EGFR-AS1	upregulated	2	HGNC:40207	OTTHUMG00000156126.1	4.07085	1.1854	8.33725	5.17077e-16	1.66837e-15	25.0997	2.34223	2.0166e-14	True Positive
LINC01426	upregulated	2	HGNC:50734	OTTHUMG00000086233.2	3.14023	2.4857	8.27639	8.19105e-16	2.60869e-15	24.5012	2.04971	3.1126e-14	True Positive
AL805961.1	upregulated	2		OTTHUMG00000192282.1	3.07319	-3.5226	8.22308	1.22293e-15	3.85623e-15	24.5367	2.02616	4.52484e-14	True Positive
LINC00906	upregulated	2	HGNC:27121	OTTHUMG00000181995.19	3.07114	-2.11502	8.17368	1.76974e-15	5.52514e-15	24.0795	2.02543	6.37107e-14	True Positive
HHLA2	upregulated	1	HGNC:4905	OTTHUMG00000159224.5	3.9216	4.67853	8.09068	3.28048e-15	1.00652e-14	22.9723	2.29913	1.14817e-13	True Positive
FABP7	upregulated	2	HGNC:3562	OTTHUMG00000015489.2	9.32301	4.1244	8.07079	3.80054e-15	1.1607e-14	23.2586	3.36779	1.29218e-13	True Positive
IBSP	upregulated	2	HGNC:5341	OTTHUMG00000130600.4	3.7679	-2.40472	8.04899	4.46426e-15	1.35895e-14	23.2347	2.25335	1.47321e-13	True Positive
CCL20	upregulated	2	HGNC:10619	OTTHUMG00000133189.5	3.23794	2.50231	7.98511	7.14082e-15	2.14573e-14	22.3672	2.08336	2.28506e-13	True Positive
GUCA2B	upregulated	2	HGNC:4683	OTTHUMG00000007024.2	4.03978	-1.90599	7.94599	9.50722e-15	2.83416e-14	22.4715	2.33336	2.94724e-13	True Positive
CD5L	upregulated	2	HGNC:1690	OTTHUMG00000022440.3	4.01483	-1.47255	7.88058	1.53051e-14	4.50159e-14	21.9694	2.3262	4.59154e-13	True Positive
PLA2G4D	upregulated	2	HGNC:30038	OTTHUMG00000172587.3	3.00802	-3.15158	7.85577	1.83189e-14	5.36062e-14	21.8558	2.00289	5.31247e-13	True Positive
LINC00460	upregulated	2	HGNC:42809	OTTHUMG00000017319.2	3.59053	-2.77457	7.69769	5.69958e-14	1.6221e-13	20.7452	2.19866	1.59588e-12	True Positive
AL109653.3	upregulated	2		OTTHUMG00000192789.2	4.91442	-2.27206	7.60898	1.06911e-13	2.98835e-13	20.1416	2.56424	2.8866e-12	True Positive
AC021744.1	upregulated	1		OTTHUMG00000164204.1	3.53434	1.13007	7.5997	1.14143e-13	3.18294e-13	19.7535	2.18089	2.96773e-12	True Positive
FIBCD1	upregulated	1	HGNC:25922	OTTHUMG00000020814.5	3.13248	-0.904425	7.47626	2.7101e-13	7.37643e-13	19.047	2.04701	6.77526e-12	True Positive
CREB3L3	upregulated	1	HGNC:18855	OTTHUMG00000181846.4	3.7942	2.58327	7.45831	3.07044e-13	8.32791e-13	18.6903	2.26129	7.36907e-12	True Positive
CHIT1	upregulated	2	HGNC:1936	OTTHUMG00000042126.5	3.47077	1.10993	7.44951	3.26386e-13	8.84011e-13	18.7236	2.16052	7.50688e-12	True Positive
C10orf99	upregulated	2	HGNC:31428	OTTHUMG00000018635.2	5.03058	-0.25762	7.41156	4.24504e-13	1.14165e-12	18.6816	2.5923	9.33908e-12	True Positive
AC019117.2	upregulated	2		OTTHUMG00000152729.2	4.25043	-1.11343	7.27224	1.10384e-12	2.897e-12	17.7597	2.39244	2.31807e-11	True Positive
SLC17A4	upregulated	2	HGNC:10932	OTTHUMG00000014410.2	4.01187	3.98049	7.21954	1.57852e-12	4.10223e-12	16.97	2.32535	3.15705e-11	True Positive
IGLON5	upregulated	2	HGNC:34550	OTTHUMG00000154422.1	3.66559	-0.993877	7.16964	2.21052e-12	5.69597e-12	17.0288	2.22206	4.19998e-11	True Positive
C1QL1	upregulated	2	HGNC:24182	OTTHUMG00000162944.4	3.58012	2.82532	7.13986	2.70011e-12	6.91671e-12	16.5235	2.19539	4.86019e-11	True Positive
TMEM92	upregulated	2	HGNC:26579	OTTHUMG00000162060.4	3.14969	1.34762	7.07096	4.27866e-12	1.0802e-11	16.1637	2.053	7.27373e-11	True Positive
LHX8	upregulated	2	HGNC:28838	OTTHUMG00000009692.3	3.02519	-3.92593	6.97672	7.98341e-12	1.98314e-11	15.9221	2.00906	1.27735e-10	True Positive
LINC01789	upregulated	2	HGNC:52578	OTTHUMG00000153205.2	3.24852	-0.715687	6.93817	1.02833e-11	2.53193e-11	15.4644	2.08696	1.5425e-10	True Positive
CDH4	upregulated	2	HGNC:1763	OTTHUMG00000032890.5	3.19573	3.083	6.90577	1.27109e-11	3.11125e-11	14.9527	2.06892	1.77953e-10	True Positive
TUBA3E	upregulated	2	HGNC:20765	OTTHUMG00000131626.3	3.02312	-3.34775	6.69495	4.94752e-11	1.1668e-10	14.1222	2.00831	6.43177e-10	True Positive
AC079466.1	upregulated	2		OTTHUMG00000180814.3	5.67628	-0.958109	6.63043	7.44734e-11	1.7343e-10	13.709	2.73904	8.85032e-10	True Positive
SCGN	upregulated	2	HGNC:16941	OTTHUMG00000014409.2	3.45602	3.11727	6.61818	8.04575e-11	1.87059e-10	13.1573	2.15576	8.85032e-10	True Positive
PADI3	upregulated	2	HGNC:18337	OTTHUMG00000002373.1	3.06016	-3.21406	6.58338	1.00148e-10	2.31427e-10	13.4273	2.02154	1.00148e-09	True Positive
LINC02577	upregulated	2	HGNC:53749	OTTHUMG00000157590.11	3.73656	-3.18555	6.34925	4.26088e-10	9.46885e-10	12.0314	2.24384	3.75831e-09	True Positive
PPDPFL	upregulated	2	HGNC:31745	OTTHUMG00000164217.2	4.48971	-1.71812	6.33321	4.69788e-10	1.04135e-09	11.8992	2.45673	3.75831e-09	True Positive
AC007749.2	upregulated	2		OTTHUMG00000195811.1	3.50483	-0.64422	6.25243	7.65632e-10	1.67518e-09	11.2641	2.17147	4.66333e-09	True Positive
LINC01234	upregulated	2	HGNC:49757	OTTHUMG00000169644.11	3.09522	-2.55102	6.24994	7.77222e-10	1.69944e-09	11.3835	2.03394	4.66333e-09	True Positive
TEX15	upregulated	2	HGNC:11738	OTTHUMG00000163881.4	3.34748	-0.39087	5.92973	5.11331e-09	1.06001e-08	9.38395	2.12018	2.55666e-08	True Positive
F2	upregulated	1	HGNC:3535	OTTHUMG00000150344.4	3.05852	-1.48839	5.71186	1.75672e-08	3.49999e-08	8.2564	2.02095	7.02687e-08	True Positive
REG1A	upregulated	2	HGNC:9951	OTTHUMG00000130016.3	3.58714	2.6942	5.458	7.04333e-08	1.34688e-07	6.59828	2.19759	2.03044e-07	True Positive
EPO	upregulated	2	HGNC:3415	OTTHUMG00000152121.2	3.00655	-0.524038	5.38949	1.01522e-07	1.92223e-07	6.46481	2.00236	2.03044e-07	True Positive
XIST	upregulated	2	HGNC:12810	OTTHUMG00000021839.13	3.03268	0.0264112	3.7217	0.000216412	0.00032312	-0.910477	2.01174	0.000216412	True Positive
LINC02437	downregulated	1	HGNC:53369	OTTHUMG00000160551.1	-8.63127	-5.08966	-73.9469	1.94228e-304	5.25854e-300	686.395	-3.26773	1.85488e-301	True Positive
PRR35	downregulated	1	HGNC:14139	OTTHUMG00000154104.2	-9.19414	-4.61213	-73.1658	6.15398e-302	8.33064e-298	681.015	-3.34967	5.8709e-299	True Positive
AQP2	downregulated	2	HGNC:634	OTTHUMG00000169709.2	-14.8208	-1.98983	-67.9426	1.19436e-284	1.07787e-280	641.833	-3.98375	1.13823e-281	True Positive
AC016526.1	downregulated	2		OTTHUMG00000171617.1	-6.33266	-5.78015	-67.2918	2.0075e-282	1.35877e-278	635.108	-2.87434	1.91114e-279	True Positive
SLC9A4	downregulated	2	HGNC:11077	OTTHUMG00000153093.2	-10.1267	-3.23387	-67.2303	3.26523e-282	1.76806e-278	636.185	-3.47596	3.10523e-279	True Positive
LINC01983	downregulated	1	HGNC:52813	OTTHUMG00000155824.1	-7.02952	-5.40619	-66.3153	4.71698e-279	2.12846e-275	627.801	-3.00531	4.48113e-276	True Positive
ATP12A	downregulated	2	HGNC:13816	OTTHUMG00000016588.2	-8.84961	-3.88856	-64.1809	1.49426e-271	5.77938e-268	611.574	-3.30007	1.41806e-268	True Positive
MUC15	downregulated	2	HGNC:14956	OTTHUMG00000166112.4	-10.558	-3.39063	-64.1069	2.73937e-271	9.27073e-268	611.112	-3.53082	2.59693e-268	True Positive
FXYD4	downregulated	2	HGNC:4028	OTTHUMG00000018027.5	-11.4856	-2.77345	-63.4139	8.23067e-269	2.47597e-265	605.474	-3.64219	7.79444e-266	True Positive
KNG1	downregulated	2	HGNC:6383	OTTHUMG00000150348.7	-12.0215	-1.36186	-62.7715	1.69827e-266	4.59789e-263	600.221	-3.70282	1.60656e-263	True Positive
HRG	downregulated	1	HGNC:5181	OTTHUMG00000156578.4	-9.6556	-3.0615	-62.1576	2.87118e-264	7.06676e-261	595.013	-3.41354	2.71326e-261	True Positive
BSND	downregulated	2	HGNC:16512	OTTHUMG00000008112.7	-10.524	-3.32986	-61.5804	3.69742e-262	8.34199e-259	590.16	-3.52657	3.49036e-259	True Positive
UMOD	downregulated	1	HGNC:12559	OTTHUMG00000131488.4	-15.2025	-0.705339	-61.292	4.2404e-261	8.83112e-258	587.802	-4.01814	3.9987e-258	True Positive
ESRRB	downregulated	2	HGNC:3473	OTTHUMG00000160457.7	-6.86809	-0.334855	-61.0596	3.04885e-260	5.89605e-257	585.88	-2.97601	2.87202e-257	True Positive
PIK3C2G	downregulated	1	HGNC:8973	OTTHUMG00000168841.7	-8.57541	-3.34316	-59.6959	3.60961e-255	6.5151e-252	574.056	-3.25933	3.39664e-252	True Positive
TMEM207	downregulated	2	HGNC:33705	OTTHUMG00000156213.1	-9.24542	-5.08722	-59.5067	1.85235e-254	3.13441e-251	572.191	-3.35691	1.74121e-251	True Positive
AC073172.1	downregulated	2		OTTHUMG00000165840.4	-6.92474	-5.1321	-59.3906	5.06536e-254	7.67536e-251	570.705	-2.98636	4.75637e-251	True Positive
CLDN8	downregulated	2	HGNC:2050	OTTHUMG00000081872.2	-11.4961	-3.08643	-59.3897	5.10292e-254	7.67536e-251	571.49	-3.64341	4.78654e-251	True Positive
HS6ST2	downregulated	2	HGNC:19133	OTTHUMG00000022430.8	-8.16406	-1.64419	-59.3752	5.78649e-254	8.24544e-251	571.417	-3.19599	5.42194e-251	True Positive
GP2	downregulated	2	HGNC:4441	OTTHUMG00000131489.3	-8.36659	-4.25811	-59.0101	1.38122e-252	1.86976e-249	567.95	-3.22752	1.29282e-249	True Positive
ERVE-1	downregulated	2	HGNC:14602	OTTHUMG00000179417.1	-8.6923	-4.5985	-58.4924	1.26975e-250	1.63701e-247	563.411	-3.27684	1.18722e-247	True Positive
CA10	downregulated	1	HGNC:1369	OTTHUMG00000177544.4	-8.58895	-3.69847	-58.2843	7.87967e-250	9.69701e-247	561.758	-3.26137	7.35961e-247	True Positive
SEMG2	downregulated	2	HGNC:10743	OTTHUMG00000032566.2	-6.35326	-5.85837	-58.1442	2.69997e-249	3.17822e-246	559.555	-2.87838	2.51908e-246	True Positive
C4orf54	downregulated	1	HGNC:27741	OTTHUMG00000161583.1	-8.36958	-4.54138	-57.8278	4.39333e-248	4.95605e-245	557.556	-3.22798	4.09459e-245	True Positive
TFAP2B	downregulated	2	HGNC:11743	OTTHUMG00000014836.5	-8.89844	-2.62197	-57.7883	6.22681e-248	6.74338e-245	557.517	-3.3072	5.79716e-245	True Positive
ACP3	downregulated	1	HGNC:125	OTTHUMG00000159650.6	-6.14078	0.13393	-57.1863	1.2957e-245	1.34922e-242	552.266	-2.83608	1.205e-242	True Positive
AP005432.2	downregulated	2		OTTHUMG00000186225.1	-6.88722	-3.55373	-56.6843	1.14456e-243	1.1477e-240	547.447	-2.97952	1.0633e-240	True Positive
KCNJ1	downregulated	1	HGNC:6255	OTTHUMG00000048247.4	-9.31039	0.595605	-55.8407	2.27042e-240	2.19533e-237	540.224	-3.36603	2.10695e-237	True Positive
UNCX	downregulated	2	HGNC:33194	OTTHUMG00000152022.3	-6.32886	-5.68267	-55.8122	2.93595e-240	2.74096e-237	538.955	-2.87359	2.72163e-237	True Positive
AC007993.2	downregulated	2		OTTHUMG00000181799.1	-6.14413	-5.2645	-55.662	1.14479e-239	1.03313e-236	537.682	-2.83676	1.06007e-236	True Positive
ELF5	downregulated	2	HGNC:3320	OTTHUMG00000166451.2	-8.88642	-3.13733	-55.6177	1.71116e-239	1.49445e-236	538.096	-3.30545	1.58282e-236	True Positive
AC090709.1	downregulated	2		OTTHUMG00000170062.1	-6.40567	-5.75454	-55.5993	2.02128e-239	1.71013e-236	537.04	-2.88863	1.86766e-236	True Positive
KCNJ10	downregulated	2	HGNC:6256	OTTHUMG00000024073.5	-7.60614	0.321198	-53.9732	5.97297e-233	4.90037e-230	523.16	-3.10537	5.51305e-230	True Positive
RALYL	downregulated	2	HGNC:27036	OTTHUMG00000164628.7	-8.61891	-3.78966	-53.8693	1.56334e-232	1.24487e-229	522.042	-3.26587	1.4414e-229	True Positive
NELL1	downregulated	1	HGNC:7750	OTTHUMG00000166042.3	-9.4703	-3.00806	-53.7007	7.46782e-232	5.77668e-229	520.566	-3.38823	6.87786e-229	True Positive
AC112243.1	downregulated	2		OTTHUMG00000160553.2	-8.20251	-5.38393	-53.6917	8.1165e-232	6.10406e-229	520.066	-3.20203	7.46718e-229	True Positive
GABRA2	downregulated	1	HGNC:4076	OTTHUMG00000044266.8	-9.06455	-3.24241	-53.1624	1.12388e-229	8.22378e-227	515.543	-3.33121	1.03285e-226	True Positive
ATP6V1G3	downregulated	2	HGNC:18265	OTTHUMG00000035661.4	-9.1054	-4.43466	-52.5664	3.0088e-227	2.14369e-224	509.861	-3.33705	2.76208e-224	True Positive
AC124017.1	downregulated	2		OTTHUMG00000160650.1	-7.9823	-4.31529	-52.4699	7.47089e-227	5.18633e-224	508.869	-3.16709	6.85081e-224	True Positive
TRPV6	downregulated	2	HGNC:14006	OTTHUMG00000157158.8	-5.80461	-1.43783	-52.2269	7.39992e-226	5.00864e-223	506.776	-2.76651	6.77833e-223	True Positive
DUSP9	downregulated	2	HGNC:3076	OTTHUMG00000024211.7	-9.12399	-1.24341	-51.9961	6.58049e-225	4.34537e-222	504.651	-3.33971	6.02115e-222	True Positive
NR0B2	downregulated	2	HGNC:7961	OTTHUMG00000004231.2	-8.47649	-3.85387	-51.7677	5.75078e-224	3.70706e-221	502.356	-3.24435	5.25621e-221	True Positive
SLC12A1	downregulated	1	HGNC:10910	OTTHUMG00000131495.10	-11.5849	1.01927	-51.6922	1.17929e-223	7.42516e-221	501.781	-3.65362	1.07669e-220	True Positive
MFSD4A	downregulated	2	HGNC:25433	OTTHUMG00000037197.5	-5.2596	3.55748	-51.5198	6.09563e-223	3.75075e-220	500.15	-2.64607	5.55922e-220	True Positive
AC087045.3	downregulated	2		OTTHUMG00000172340.1	-7.77549	-3.86806	-51.4295	1.44161e-222	8.59656e-220	499.092	-3.13348	1.31331e-219	True Positive
LINC02343	downregulated	2	HGNC:53263	OTTHUMG00000185756.2	-7.25322	-4.76952	-51.4282	1.4606e-222	8.59656e-220	498.849	-3.04496	1.32914e-219	True Positive
AC025154.2	downregulated	2		OTTHUMG00000169810.1	-6.68286	-5.27441	-51.043	5.8207e-221	3.35297e-218	494.989	-2.94164	5.29102e-218	True Positive
FRMD7	downregulated	2	HGNC:8079	OTTHUMG00000022421.3	-7.39533	-4.57281	-50.6245	3.25549e-219	1.83623e-216	491.238	-3.06959	2.95599e-216	True Positive
NAT8L	downregulated	2	HGNC:26742	OTTHUMG00000121151.6	-6.79979	-0.271933	-50.5673	5.65095e-219	3.12232e-216	491.012	-2.96344	5.12541e-216	True Positive
GATA3-AS1	downregulated	2	HGNC:33786	OTTHUMG00000156966.1	-6.99316	-4.52391	-50.2598	1.10443e-217	5.98027e-215	487.681	-2.99877	1.00061e-214	True Positive
RANBP3L	downregulated	2	HGNC:26353	OTTHUMG00000131110.3	-6.43486	0.388858	-50.1841	2.2984e-217	1.22013e-214	487.315	-2.89431	2.08005e-214	True Positive
FOXI1	downregulated	2	HGNC:3815	OTTHUMG00000130436.5	-9.91745	-3.30112	-49.9703	1.83115e-216	9.53395e-214	485.194	-3.44856	1.65536e-213	True Positive
AQP6	downregulated	1	HGNC:639	OTTHUMG00000133548.4	-8.75294	-1.87587	-49.7861	1.09868e-215	5.61239e-213	483.435	-3.28584	9.92108e-213	True Positive
TMEM213	downregulated	1	HGNC:27220	OTTHUMG00000157182.3	-10.3375	-0.853613	-49.473	2.33175e-214	1.16907e-211	480.396	-3.50303	2.10324e-211	True Positive
AC010329.1	downregulated	2		OTTHUMG00000182743.1	-7.05179	-4.56549	-49.3318	9.28215e-214	4.56918e-211	478.682	-3.00931	8.36322e-211	True Positive
HEPACAM2	downregulated	2	HGNC:27364	OTTHUMG00000131732.4	-8.76011	-3.04211	-49.1805	4.09277e-213	1.97871e-210	477.493	-3.2869	3.68349e-210	True Positive
COL4A6	downregulated	2	HGNC:2208	OTTHUMG00000022179.3	-6.04675	-0.880231	-49.0099	2.18539e-212	1.03802e-209	475.848	-2.81696	1.96466e-209	True Positive
GPC5	downregulated	2	HGNC:4453	OTTHUMG00000017200.4	-6.68614	-2.32496	-48.8807	7.79228e-212	3.63738e-209	474.533	-2.94226	6.99747e-209	True Positive
SIRLNT	downregulated	2	HGNC:53902	OTTHUMG00000164047.3	-7.02053	-5.14731	-48.5324	2.42471e-210	1.11266e-207	470.736	-3.0037	2.17497e-207	True Positive
PRDM16-DT	downregulated	2	HGNC:48664	OTTHUMG00000000563.4	-7.63324	-0.870061	-48.4333	6.4652e-210	2.91731e-207	470.176	-3.1099	5.79282e-207	True Positive
LINC01571	downregulated	2	HGNC:51384	OTTHUMG00000173251.3	-6.75402	-5.07949	-48.267	3.36299e-209	1.49262e-206	468.096	-2.95494	3.00988e-206	True Positive
TYRP1	downregulated	2	HGNC:12450	OTTHUMG00000021034.7	-7.92617	-3.33244	-48.083	2.0912e-208	9.13181e-206	466.636	-3.15804	1.86954e-205	True Positive
FAM245A	downregulated	2	HGNC:45163	OTTHUMG00000018674.6	-6.56746	-4.20747	-47.9851	5.53816e-208	2.38e-205	465.45	-2.91981	4.94557e-205	True Positive
GGT6	downregulated	2	HGNC:26891	OTTHUMG00000177827.2	-8.2942	-0.762913	-47.8751	1.65708e-207	7.00998e-205	464.638	-3.21633	1.47812e-204	True Positive
GCGR	downregulated	2	HGNC:4192	OTTHUMG00000177914.3	-8.2623	-3.27	-47.5297	5.22251e-206	2.1753e-203	461.141	-3.21137	4.65326e-203	True Positive
IRX2	downregulated	1	HGNC:14359	OTTHUMG00000090377.4	-5.95445	-0.548422	-47.5187	5.83371e-206	2.39306e-203	461.076	-2.79794	5.192e-203	True Positive
CLDN16	downregulated	2	HGNC:2037	OTTHUMG00000156215.1	-7.34309	-0.124123	-47.4652	9.96616e-206	4.02722e-203	460.546	-3.06058	8.85992e-203	True Positive
DMRT2	downregulated	2	HGNC:2935	OTTHUMG00000019437.3	-8.71376	-2.65366	-47.1087	3.57584e-204	1.42371e-201	456.951	-3.28003	3.17534e-201	True Positive
POU3F4	downregulated	2	HGNC:9217	OTTHUMG00000021919.6	-6.96688	-5.1633	-46.5659	8.57776e-202	3.36571e-199	451.134	-2.99402	7.60847e-199	True Positive
AC092078.2	downregulated	2		OTTHUMG00000172114.4	-6.64103	-4.46824	-46.3637	6.66914e-201	2.57943e-198	449.178	-2.93377	5.90886e-198	True Positive
LINC01976	downregulated	2	HGNC:52803	OTTHUMG00000176999.1	-5.47461	-5.50535	-46.1452	6.15196e-200	2.34589e-197	446.642	-2.69479	5.44448e-197	True Positive
LINC01606	downregulated	2	HGNC:51656	OTTHUMG00000164416.14	-7.88631	-3.56358	-46.1241	7.63351e-200	2.87041e-197	446.947	-3.15159	6.74802e-197	True Positive
PSKH2	downregulated	2	HGNC:18997	OTTHUMG00000163638.2	-5.13759	-5.76942	-46.0034	2.61086e-199	9.68306e-197	445.123	-2.61767	2.30539e-196	True Positive
AL031726.1	downregulated	1		OTTHUMG00000034591.1	-5.67345	-4.48864	-45.9645	3.88315e-199	1.42071e-196	445.021	-2.73843	3.42494e-196	True Positive
CLCNKB	downregulated	2	HGNC:2027	OTTHUMG00000009530.2	-8.53914	0.564703	-45.9028	7.29278e-199	2.63259e-196	444.755	-3.25386	6.42493e-196	True Positive
AC009035.1	downregulated	2		OTTHUMG00000177033.1	-5.12329	-5.99897	-45.7849	2.43303e-198	8.66734e-196	442.865	-2.61431	2.14106e-195	True Positive
SCNN1G	downregulated	2	HGNC:10602	OTTHUMG00000131609.2	-9.52733	-0.877359	-45.7491	3.50722e-198	1.23318e-195	443.187	-3.39607	3.08285e-195	True Positive
PLA2G4F	downregulated	2	HGNC:27396	OTTHUMG00000172782.3	-8.75693	-2.50662	-45.7062	5.43809e-198	1.88758e-195	442.739	-3.28643	4.77465e-195	True Positive
NRK	downregulated	2	HGNC:25391	OTTHUMG00000022143.10	-7.30684	-0.846616	-45.5962	1.67918e-197	5.7547e-195	441.622	-3.0543	1.47264e-194	True Positive
LINC01762	downregulated	2	HGNC:52552	OTTHUMG00000014035.8	-5.37981	-2.11751	-45.2668	4.94542e-196	1.67365e-193	438.175	-2.67351	4.33219e-193	True Positive
FGF9	downregulated	2	HGNC:3687	OTTHUMG00000017412.3	-8.30669	-2.09389	-45.0778	3.46627e-195	1.15859e-192	436.294	-3.21827	3.03299e-192	True Positive
RHCG	downregulated	2	HGNC:18140	OTTHUMG00000149647.8	-9.40564	-1.07943	-45.0086	7.07822e-195	2.33702e-192	435.584	-3.37929	6.18637e-192	True Positive
AL035661.1	downregulated	2		OTTHUMG00000186741.1	-7.80304	-1.94702	-44.9784	9.67625e-195	3.15632e-192	435.268	-3.138	8.44737e-192	True Positive
AL035467.2	downregulated	2		OTTHUMG00000192661.1	-5.95257	-5.36338	-44.9678	1.0785e-194	3.47612e-192	434.717	-2.79755	9.40456e-192	True Positive
CLCNKA	downregulated	2	HGNC:2026	OTTHUMG00000009529.4	-8.16791	0.168901	-44.9094	1.9728e-194	6.28373e-192	434.558	-3.19659	1.71831e-191	True Positive
ATP6V0A4	downregulated	2	HGNC:866	OTTHUMG00000157122.6	-9.47157	-0.648683	-44.8406	4.01604e-194	1.26431e-191	433.849	-3.38841	3.49395e-191	True Positive
IRX1	downregulated	2	HGNC:14358	OTTHUMG00000161632.2	-6.01229	-1.7184	-44.511	1.22374e-192	3.80823e-190	430.421	-2.80988	1.06343e-189	True Positive
MPPED2-AS1	downregulated	1	HGNC:53909	OTTHUMG00000166160.2	-5.76233	-4.91539	-44.467	1.93169e-192	5.94301e-190	429.607	-2.75752	1.6767e-189	True Positive
AC104237.3	downregulated	2		OTTHUMG00000188331.1	-6.6045	-4.5592	-44.4346	2.70565e-192	8.23066e-190	429.414	-2.92685	2.3458e-189	True Positive
MCCD1	downregulated	2	HGNC:20668	OTTHUMG00000134292.2	-7.71797	-2.80611	-44.4029	3.76277e-192	1.13192e-189	429.298	-3.12399	3.25856e-189	True Positive
SLC4A1	downregulated	2	HGNC:11027	OTTHUMG00000156843.3	-8.91161	-0.0140123	-44.399	3.92031e-192	1.16636e-189	429.271	-3.30912	3.39107e-189	True Positive
AC107057.1	downregulated	2		OTTHUMG00000151420.1	-6.09043	-5.68596	-44.3103	9.86333e-192	2.90261e-189	427.902	-2.82587	8.52192e-189	True Positive
FAM3B	downregulated	2	HGNC:1253	OTTHUMG00000086752.3	-6.01057	-0.721303	-44.2618	1.63433e-191	4.75784e-189	427.847	-2.80953	1.41043e-188	True Positive
SLC26A7	downregulated	2	HGNC:14467	OTTHUMG00000164062.3	-6.92981	0.432614	-44.2534	1.7841e-191	5.13859e-189	427.756	-2.98729	1.53789e-188	True Positive
LINC01230	downregulated	2	HGNC:49686	OTTHUMG00000189515.1	-7.80167	-4.24193	-44.2107	2.78194e-191	7.92824e-189	427.217	-3.13778	2.39525e-188	True Positive
BRINP3	downregulated	2	HGNC:22393	OTTHUMG00000035533.7	-6.75393	-4.47819	-44.1837	3.6889e-191	1.04035e-188	426.834	-2.95493	3.17246e-188	True Positive
PLPPR1	downregulated	2	HGNC:25993	OTTHUMG00000020373.4	-7.64353	-1.90618	-44.1138	7.64683e-191	2.13433e-188	426.304	-3.11162	6.56863e-188	True Positive
BMPR1B-DT	downregulated	1	HGNC:50864	OTTHUMG00000161193.3	-5.51153	-5.43215	-44.0035	2.41963e-190	6.6846e-188	424.691	-2.703	2.07604e-187	True Positive
LINC02121	downregulated	2	HGNC:52977	OTTHUMG00000161660.1	-6.11081	-5.97248	-43.7901	2.255e-189	6.16687e-187	422.467	-2.83001	1.93254e-186	True Positive
LINC01543	downregulated	2	HGNC:51310	OTTHUMG00000179433.3	-7.12591	-4.475	-43.4368	9.19755e-188	2.49014e-185	419.066	-3.02253	7.8731e-185	True Positive
HELT	downregulated	2	HGNC:33783	OTTHUMG00000160484.1	-5.06147	-5.71971	-43.2737	5.12562e-187	1.37397e-184	416.989	-2.59967	4.3824e-184	True Positive
VGLL1	downregulated	2	HGNC:20985	OTTHUMG00000022509.3	-7.4678	-4.92037	-43.2562	6.16125e-187	1.63539e-184	417.142	-3.08199	5.26171e-184	True Positive
ACOT12	downregulated	2	HGNC:24436	OTTHUMG00000131305.4	-6.0055	-4.03623	-43.0586	4.96125e-186	1.30409e-183	415.061	-2.80849	4.23195e-183	True Positive
SLC4A9	downregulated	2	HGNC:11035	OTTHUMG00000163352.4	-6.86651	-2.4113	-43.0481	5.54512e-186	1.44354e-183	415.115	-2.97572	4.72444e-183	True Positive
Z98259.3	downregulated	2		OTTHUMG00000192287.2	-5.54347	-5.51218	-42.9983	9.37822e-186	2.41815e-183	414.175	-2.71006	7.98086e-183	True Positive
KCNE1B	downregulated	2	HGNC:52280	OTTHUMG00000189416.3	-5.46336	-5.00535	-42.9658	1.32286e-185	3.37878e-183	413.902	-2.69228	1.12443e-182	True Positive
NHLRC4	downregulated	2	HGNC:26700	OTTHUMG00000047857.7	-3.7607	0.0407758	-42.4754	2.40617e-183	6.08828e-181	409.057	-2.25117	2.04284e-180	True Positive
AP000696.1	downregulated	1		OTTHUMG00000086644.1	-6.16806	-4.14414	-42.3114	1.37888e-182	3.45664e-180	407.156	-2.84158	1.16929e-179	True Positive
OVCH2	downregulated	2	HGNC:29970	OTTHUMG00000165418.12	-6.62722	-3.08417	-42.2195	3.67644e-182	9.13174e-180	406.298	-2.93116	3.11394e-179	True Positive
ADH1C	downregulated	2	HGNC:251	OTTHUMG00000161422.7	-6.55831	-1.46116	-42.1552	7.29988e-182	1.7967e-179	405.651	-2.91806	6.1757e-179	True Positive
HCRTR2	downregulated	2	HGNC:4849	OTTHUMG00000016150.1	-4.94714	-5.72064	-42.1384	8.74023e-182	2.13183e-179	405	-2.5722	7.38549e-179	True Positive
SFRP1	downregulated	1	HGNC:10776	OTTHUMG00000164074.3	-7.08987	2.54356	-42.0562	2.1045e-181	5.08726e-179	404.563	-3.01612	1.7762e-178	True Positive
ERVMER34-1	downregulated	2	HGNC:42970	OTTHUMG00000150366.4	-6.24646	-1.59751	-42.0196	3.11274e-181	7.45791e-179	404.201	-2.85728	2.62404e-178	True Positive
SIM2	downregulated	2	HGNC:10883	OTTHUMG00000086637.4	-6.89313	-1.96886	-41.9254	8.52302e-181	2.02414e-178	403.196	-2.9806	7.17638e-178	True Positive
PRR15	downregulated	2	HGNC:22310	OTTHUMG00000128555.4	-4.91262	0.343805	-41.9107	9.97655e-181	2.34874e-178	403.035	-2.5638	8.39028e-178	True Positive
SLC2A12	downregulated	2	HGNC:18067	OTTHUMG00000015611.2	-4.74771	-0.313757	-41.9096	1.0104e-180	2.35823e-178	403.026	-2.52299	8.48733e-178	True Positive
NUPR2	downregulated	2	HGNC:44164	OTTHUMG00000156224.3	-7.05629	-4.11691	-41.7399	6.23023e-180	1.44169e-177	401.122	-3.01012	5.22716e-177	True Positive
LINC00645	downregulated	2	HGNC:44299	OTTHUMG00000170580.5	-7.86095	-2.19987	-41.5979	2.8631e-179	6.56911e-177	399.686	-3.14746	2.39928e-176	True Positive
PTGER1	downregulated	2	HGNC:9593	OTTHUMG00000039610.2	-6.87279	-2.7294	-41.5865	3.23735e-179	7.36538e-177	399.55	-2.97688	2.70966e-176	True Positive
CASR	downregulated	2	HGNC:1514	OTTHUMG00000159491.5	-7.91447	0.157253	-41.5521	4.68732e-179	1.05754e-176	399.18	-3.15615	3.9186e-176	True Positive
AC104237.2	downregulated	2		OTTHUMG00000188330.1	-6.01405	-4.97508	-41.5095	7.40577e-179	1.65706e-176	398.488	-2.81025	6.18382e-176	True Positive
AL139280.1	downregulated	1		OTTHUMG00000017562.2	-6.4215	-4.19293	-41.476	1.06296e-178	2.3589e-176	398.245	-2.89171	8.8651e-176	True Positive
LINC02149	downregulated	1	HGNC:53010	OTTHUMG00000161792.3	-4.32941	-5.91887	-41.372	3.25802e-178	7.17136e-176	396.73	-2.41397	2.71393e-175	True Positive
INPP5J	downregulated	2	HGNC:8956	OTTHUMG00000151206.12	-5.32756	1.16873	-41.1177	5.06752e-177	1.10644e-174	394.495	-2.66165	4.21618e-174	True Positive
EPB41L4B	downregulated	2	HGNC:19818	OTTHUMG00000020470.2	-5.77084	-0.251877	-40.9224	4.19711e-176	9.09061e-174	392.398	-2.75933	3.4878e-173	True Positive
LINC01187	downregulated	2	HGNC:49575	OTTHUMG00000163086.1	-7.85867	-3.36598	-40.8627	8.01011e-176	1.72116e-173	391.75	-3.14709	6.64839e-173	True Positive
RHBG	downregulated	2	HGNC:14572	OTTHUMG00000024057.10	-7.70375	-2.71275	-40.8299	1.14324e-175	2.42847e-173	391.402	-3.12164	9.47748e-173	True Positive
FAM169A	downregulated	1	HGNC:29138	OTTHUMG00000162930.6	-4.59184	-0.192294	-40.8295	1.14813e-175	2.42847e-173	391.399	-2.48332	9.50651e-173	True Positive
SLC12A3	downregulated	1	HGNC:10912	OTTHUMG00000133284.3	-8.47951	0.0415962	-40.733	3.27414e-175	6.87162e-173	390.335	-3.24481	2.70771e-172	True Positive
TMPRSS2	downregulated	2	HGNC:11876	OTTHUMG00000086762.7	-7.5863	0.279301	-40.721	3.72746e-175	7.76286e-173	390.204	-3.10204	3.07888e-172	True Positive
SCNN1B	downregulated	1	HGNC:10600	OTTHUMG00000131608.8	-6.87113	0.636467	-40.5911	1.52964e-174	3.16132e-172	388.79	-2.97657	1.26195e-171	True Positive
EHF	downregulated	1	HGNC:3246	OTTHUMG00000166454.2	-7.23563	0.57822	-40.5644	2.04613e-174	4.19675e-172	388.5	-3.04188	1.68601e-171	True Positive
ADGRF1	downregulated	2	HGNC:18990	OTTHUMG00000014795.3	-8.45268	-0.627631	-40.4876	4.71852e-174	9.6052e-172	387.674	-3.24072	3.88334e-171	True Positive
CALCA	downregulated	2	HGNC:1437	OTTHUMG00000159731.3	-7.63669	-4.00758	-40.4412	7.81841e-174	1.57967e-171	387.145	-3.11048	6.42674e-171	True Positive
EDDM3A	downregulated	2	HGNC:16978	OTTHUMG00000029581.4	-5.07003	-5.29015	-40.3591	1.91329e-173	3.83706e-171	385.961	-2.6017	1.57081e-170	True Positive
AC015910.1	downregulated	2		OTTHUMG00000179037.4	-7.67701	-3.12612	-40.2627	5.47708e-173	1.09034e-170	385.235	-3.1172	4.4912e-170	True Positive
SMIM5	downregulated	2	HGNC:40030	OTTHUMG00000167882.3	-5.13116	0.506096	-40.2468	6.51874e-173	1.28824e-170	385.05	-2.61616	5.33885e-170	True Positive
LINC01618	downregulated	2	HGNC:27195	OTTHUMG00000160696.4	-5.38051	-4.58876	-40.1234	2.50951e-172	4.92337e-170	383.507	-2.67367	2.05278e-169	True Positive
MAPK4	downregulated	1	HGNC:6878	OTTHUMG00000179853.6	-7.17941	-2.31075	-40.1001	3.23723e-172	6.30537e-170	383.465	-3.032	2.64482e-169	True Positive
AC060834.1	downregulated	1		OTTHUMG00000151926.1	-5.01783	-5.42893	-40.0057	9.09651e-172	1.75914e-169	382.097	-2.58924	7.42275e-169	True Positive
GRHL2	downregulated	2	HGNC:2799	OTTHUMG00000149915.5	-7.34179	-1.79129	-39.8412	5.5173e-171	1.0594e-168	380.629	-3.06036	4.4966e-168	True Positive
KLRG2	downregulated	2	HGNC:24778	OTTHUMG00000157705.3	-6.61903	-3.04041	-39.7992	8.74942e-171	1.66818e-168	380.154	-2.92961	7.12203e-168	True Positive
ODAM	downregulated	2	HGNC:26043	OTTHUMG00000129406.4	-6.36851	-5.28767	-39.6904	2.88985e-170	5.47132e-168	378.776	-2.88137	2.34945e-167	True Positive
AC093904.4	downregulated	2		OTTHUMG00000175721.1	-6.05519	-5.00812	-39.5941	8.33119e-170	1.56638e-167	377.73	-2.81868	6.76493e-167	True Positive
SERPINA5	downregulated	2	HGNC:8723	OTTHUMG00000170860.5	-7.35779	1.74737	-39.5478	1.38658e-169	2.58898e-167	377.369	-3.06312	1.12452e-166	True Positive
ADGRF3	downregulated	2	HGNC:18989	OTTHUMG00000150225.6	-3.79098	-0.529481	-39.3564	1.14184e-168	2.11741e-166	375.305	-2.26032	9.24889e-166	True Positive
LHX1-DT	downregulated	2	HGNC:53778	OTTHUMG00000188447.2	-7.54045	-2.67724	-39.3451	1.29296e-168	2.38134e-166	375.183	-3.09431	1.04601e-165	True Positive
PAK6	downregulated	1	HGNC:16061	OTTHUMG00000129921.4	-4.91352	-0.254756	-39.0951	2.0475e-167	3.74554e-165	372.417	-2.56402	1.65438e-164	True Positive
PRRG2	downregulated	2	HGNC:9470	OTTHUMG00000183153.3	-3.8258	0.306599	-39.0511	3.33111e-167	6.05277e-165	371.933	-2.27077	2.6882e-164	True Positive
EPN3	downregulated	2	HGNC:18235	OTTHUMG00000162155.6	-6.39096	-1.40484	-39.0438	3.61211e-167	6.51962e-165	371.853	-2.88576	2.91136e-164	True Positive
OXGR1	downregulated	2	HGNC:4531	OTTHUMG00000017236.6	-6.02059	-2.57666	-38.906	1.661e-166	2.97814e-164	370.324	-2.81159	1.33711e-163	True Positive
TDGF1	downregulated	2	HGNC:11701	OTTHUMG00000191980.2	-7.28258	-2.78021	-38.8302	3.85119e-166	6.85968e-164	369.493	-3.05008	3.09636e-163	True Positive
LINC01612	downregulated	1	HGNC:51837	OTTHUMG00000160893.7	-6.73302	-4.54749	-38.783	6.50083e-166	1.15035e-163	368.882	-2.95103	5.22016e-163	True Positive
CLDN19	downregulated	2	HGNC:2040	OTTHUMG00000007524.2	-7.62454	-0.248854	-38.7673	7.74045e-166	1.36081e-163	368.769	-3.10845	6.20784e-163	True Positive
TNNC1	downregulated	1	HGNC:11943	OTTHUMG00000158572.3	-4.57352	-1.42608	-38.6803	2.03507e-165	3.55468e-163	367.827	-2.47859	1.63009e-162	True Positive
AC024022.1	downregulated	2		OTTHUMG00000161041.2	-5.8456	-4.45561	-38.672	2.2303e-165	3.87072e-163	367.613	-2.77518	1.78424e-162	True Positive
AL358976.1	downregulated	2		OTTHUMG00000193863.1	-5.43481	-5.7592	-38.5368	1.00302e-164	1.72967e-162	365.961	-2.6859	8.01416e-162	True Positive
AL354863.1	downregulated	2		OTTHUMG00000019130.9	-5.36564	-5.09655	-38.3666	6.68096e-164	1.14481e-161	364.133	-2.67031	5.33141e-161	True Positive
VTCN1	downregulated	2	HGNC:28873	OTTHUMG00000012118.4	-6.62993	-0.43552	-38.2328	2.97388e-163	5.06383e-161	362.828	-2.93167	2.37019e-160	True Positive
FLRT1	downregulated	2	HGNC:3760	OTTHUMG00000167788.2	-5.06166	-1.89914	-38.1446	7.96476e-163	1.34774e-160	361.864	-2.59971	6.33995e-160	True Positive
OLFM3	downregulated	2	HGNC:17990	OTTHUMG00000010941.2	-5.37438	-5.44427	-38.0394	2.58412e-162	4.3455e-160	360.461	-2.67229	2.05438e-159	True Positive
ATP6V1C2	downregulated	2	HGNC:18264	OTTHUMG00000090459.6	-4.09545	0.452618	-37.947	7.26701e-162	1.21449e-159	359.645	-2.34921	5.77001e-159	True Positive
EGF	downregulated	1	HGNC:3229	OTTHUMG00000132044.8	-6.87457	2.46666	-37.8672	1.77779e-161	2.95288e-159	358.699	-2.9772	1.40979e-158	True Positive
TMEM52B	downregulated	2	HGNC:26438	OTTHUMG00000168410.2	-6.31256	1.38567	-37.6888	1.31652e-160	2.17339e-158	356.712	-2.87038	1.04269e-157	True Positive
ATP6V0D2	downregulated	2	HGNC:18266	OTTHUMG00000163637.6	-7.82429	-0.60808	-37.6407	2.26089e-160	3.70978e-158	356.196	-3.14148	1.78837e-157	True Positive
AC015522.1	downregulated	2		OTTHUMG00000164613.2	-4.56834	-5.76884	-37.6074	3.28811e-160	5.36279e-158	355.546	-2.47725	2.59761e-157	True Positive
RAB25	downregulated	2	HGNC:18238	OTTHUMG00000017457.3	-7.31641	-1.15032	-37.5039	1.05335e-159	1.70769e-157	354.669	-3.05596	8.31095e-157	True Positive
SIAH3	downregulated	2	HGNC:30553	OTTHUMG00000016862.5	-5.65484	-2.90429	-37.4826	1.33827e-159	2.15668e-157	354.434	-2.7344	1.05455e-156	True Positive
AC010501.2	downregulated	2		OTTHUMG00000185527.1	-5.98732	-4.96486	-37.4524	1.8798e-159	3.01145e-157	353.978	-2.80474	1.4794e-156	True Positive
CRISP2	downregulated	2	HGNC:12024	OTTHUMG00000014822.3	-5.14491	-5.57531	-37.4288	2.45318e-159	3.9069e-157	353.608	-2.61939	1.9282e-156	True Positive
AL450992.3	downregulated	2		OTTHUMG00000195261.1	-4.61926	-5.70488	-37.4171	2.79669e-159	4.41473e-157	353.428	-2.49038	2.19541e-156	True Positive
SYT7	downregulated	1	HGNC:11514	OTTHUMG00000168199.3	-4.90298	0.751956	-37.4169	2.80466e-159	4.41473e-157	353.675	-2.56144	2.19885e-156	True Positive
RBBP8NL	downregulated	2	HGNC:16144	OTTHUMG00000032913.2	-5.93329	-5.03579	-37.391	3.75308e-159	5.87347e-157	353.279	-2.79354	2.93866e-156	True Positive
AC106772.2	downregulated	1		OTTHUMG00000162153.2	-6.66763	-4.58876	-37.2984	1.06648e-158	1.65941e-156	352.313	-2.93878	8.33984e-156	True Positive
GADL1	downregulated	2	HGNC:27949	OTTHUMG00000130621.3	-5.81431	-4.04656	-37.19	3.62614e-158	5.60996e-156	351.09	-2.76857	2.83202e-155	True Positive
TMPRSS4	downregulated	1	HGNC:11878	OTTHUMG00000164122.3	-6.5036	-1.12826	-36.8538	1.62616e-156	2.50152e-154	347.339	-2.90758	1.26841e-153	True Positive
TMEM45B	downregulated	1	HGNC:25194	OTTHUMG00000165760.4	-4.7533	1.48351	-36.7926	3.25443e-156	4.97799e-154	346.607	-2.52439	2.5352e-153	True Positive
FAM83B	downregulated	2	HGNC:21357	OTTHUMG00000014899.2	-7.14019	-2.7913	-36.7804	3.73931e-156	5.68753e-154	346.528	-3.02506	2.90918e-153	True Positive
BMP7	downregulated	1	HGNC:1074	OTTHUMG00000032812.5	-6.78163	-1.99094	-36.769	4.25463e-156	6.43518e-154	346.392	-2.96007	3.30584e-153	True Positive
AC007906.2	downregulated	2		OTTHUMG00000173186.2	-4.25608	0.791564	-36.7217	7.27422e-156	1.09412e-153	345.827	-2.39399	5.64479e-153	True Positive
ERBB4	downregulated	2	HGNC:3432	OTTHUMG00000133012.6	-6.3508	0.253934	-36.7187	7.52605e-156	1.12575e-153	345.783	-2.8779	5.83269e-153	True Positive
RASL11B	downregulated	2	HGNC:23804	OTTHUMG00000102097.5	-5.16635	-3.89264	-36.6907	1.03471e-155	1.53922e-153	345.436	-2.62442	8.00867e-153	True Positive
AC019197.1	downregulated	2		OTTHUMG00000153999.6	-4.49668	-0.366877	-36.6207	2.29074e-155	3.38904e-153	344.708	-2.45856	1.77074e-152	True Positive
GRM1	downregulated	2	HGNC:4593	OTTHUMG00000015752.4	-4.93221	-1.81257	-36.6188	2.34188e-155	3.44587e-153	344.696	-2.56857	1.80793e-152	True Positive
MYO3B	downregulated	2	HGNC:15576	OTTHUMG00000154002.7	-5.7834	0.152877	-36.5375	5.89846e-155	8.63216e-153	343.732	-2.76201	4.54771e-152	True Positive
FAM167A	downregulated	1	HGNC:15549	OTTHUMG00000129361.6	-4.52215	1.11632	-36.4151	2.37483e-154	3.45678e-152	342.33	-2.46523	1.82862e-151	True Positive
KCTD8	downregulated	2	HGNC:22394	OTTHUMG00000099409.4	-5.16568	-4.17142	-36.3765	3.68433e-154	5.33421e-152	341.856	-2.62426	2.83325e-151	True Positive
MFSD6L	downregulated	2	HGNC:26656	OTTHUMG00000178584.2	-5.41905	-2.36815	-36.3028	8.52975e-154	1.22837e-151	341.105	-2.68236	6.55085e-151	True Positive
TPPP2	downregulated	1	HGNC:19293	OTTHUMG00000171071.3	-4.70412	-4.15435	-36.241	1.72545e-153	2.47168e-151	340.296	-2.51201	1.32342e-150	True Positive
AC108860.2	downregulated	2		OTTHUMG00000173368.1	-6.00755	-4.18962	-36.2317	1.91906e-153	2.73457e-151	340.243	-2.80891	1.47e-150	True Positive
KLHL14	downregulated	2	HGNC:29266	OTTHUMG00000179819.3	-4.40643	0.442827	-36.1786	3.51604e-153	4.98394e-151	339.658	-2.43468	2.68977e-150	True Positive
PRDM16	downregulated	1	HGNC:14000	OTTHUMG00000000581.10	-4.57932	1.31699	-36.0933	9.31825e-153	1.31397e-150	338.657	-2.48009	7.11915e-150	True Positive
WNK4	downregulated	2	HGNC:14544	OTTHUMG00000180650.3	-4.75143	1.93108	-36.0624	1.32618e-152	1.85077e-150	338.288	-2.52392	1.01187e-149	True Positive
ARMH4	downregulated	1	HGNC:19846	OTTHUMG00000171173.4	-3.97513	2.10045	-36.0587	1.3834e-152	1.92073e-150	338.247	-2.31473	1.05415e-149	True Positive
AC093904.2	downregulated	1		OTTHUMG00000159113.1	-4.9215	-5.6583	-35.9932	2.92534e-152	4.04084e-150	337.366	-2.56596	2.22618e-149	True Positive
SLC9A2	downregulated	2	HGNC:11072	OTTHUMG00000130778.3	-6.5919	-1.23432	-35.9911	2.99567e-152	4.11699e-150	337.527	-2.92446	2.27671e-149	True Positive
CHGB	downregulated	2	HGNC:1930	OTTHUMG00000031821.4	-5.67862	-0.232392	-35.9592	4.31606e-152	5.90167e-150	337.15	-2.73955	3.27589e-149	True Positive
INSYN1-AS1	downregulated	2	HGNC:51422	OTTHUMG00000172684.4	-5.88275	-4.74898	-35.9555	4.50295e-152	6.12628e-150	337.058	-2.78298	3.41324e-149	True Positive
AC092851.1	downregulated	1		OTTHUMG00000168842.1	-4.62119	-5.73986	-35.9392	5.42533e-152	7.34427e-150	336.724	-2.49088	4.10698e-149	True Positive
PROM2	downregulated	2	HGNC:20685	OTTHUMG00000130393.4	-6.21365	1.92721	-35.9111	7.48287e-152	1.00792e-149	336.553	-2.85073	5.65705e-149	True Positive
CHL1-AS2	downregulated	2	HGNC:40147	OTTHUMG00000154872.4	-5.36079	-5.173	-35.7729	3.64039e-151	4.8792e-149	334.917	-2.66921	2.74849e-148	True Positive
GAL3ST3	downregulated	2	HGNC:24144	OTTHUMG00000166667.2	-6.20835	-3.00145	-35.7499	4.7382e-151	6.31931e-149	334.795	-2.84967	3.5726e-148	True Positive
MIR200CHG	downregulated	1	HGNC:53161	OTTHUMG00000169234.1	-5.59617	-5.13892	-35.636	1.75089e-150	2.31237e-148	333.366	-2.72163	1.31842e-147	True Positive
COL26A1	downregulated	2	HGNC:18038	OTTHUMG00000150033.6	-6.16928	-2.37864	-35.4964	8.70325e-150	1.14384e-147	331.89	-2.84183	6.54484e-147	True Positive
AC068631.1	downregulated	2		OTTHUMG00000156574.8	-5.17745	-3.01996	-35.4495	1.49102e-149	1.95014e-147	331.337	-2.62701	1.11976e-146	True Positive
LHX1	downregulated	2	HGNC:6593	OTTHUMG00000188456.2	-7.098	-2.62828	-35.3916	2.90135e-149	3.7765e-147	330.682	-3.01757	2.17601e-146	True Positive
AL512363.1	downregulated	2		OTTHUMG00000014898.1	-4.60858	-5.75469	-35.3773	3.42034e-149	4.43073e-147	330.306	-2.48763	2.56183e-146	True Positive
ZNF209P	downregulated	2	HGNC:13000	OTTHUMG00000182979.1	-6.17881	-4.7273	-35.3673	3.84007e-149	4.95077e-147	330.344	-2.84374	2.87238e-146	True Positive
SRARP	downregulated	2	HGNC:28339	OTTHUMG00000009523.1	-5.02568	-4.79417	-35.2748	1.1131e-148	1.42824e-146	329.228	-2.59112	8.31482e-146	True Positive
TMEM61	downregulated	2	HGNC:27296	OTTHUMG00000009991.2	-6.48868	-3.77621	-35.256	1.38218e-148	1.76515e-146	329.118	-2.90471	1.03111e-145	True Positive
AC148477.4	downregulated	2		OTTHUMG00000167983.1	-6.6472	-2.98136	-35.1433	5.0703e-148	6.44475e-146	327.833	-2.93493	3.77737e-145	True Positive
GPC3	downregulated	2	HGNC:4451	OTTHUMG00000022448.6	-5.00563	2.52938	-35.0878	9.6171e-148	1.2167e-145	327.086	-2.58632	7.15512e-145	True Positive
SLC15A2	downregulated	2	HGNC:10921	OTTHUMG00000159423.4	-3.73912	1.90834	-35.0696	1.18677e-147	1.49445e-145	326.901	-2.24462	8.81769e-145	True Positive
LRRC52	downregulated	2	HGNC:32156	OTTHUMG00000034625.1	-5.1838	-5.53768	-34.9568	4.36352e-147	5.46935e-145	325.527	-2.62849	3.23773e-144	True Positive
F11	downregulated	1	HGNC:3529	OTTHUMG00000150311.8	-6.28011	-0.631346	-34.592	2.97519e-145	3.712e-143	321.417	-2.86396	2.20462e-142	True Positive
LYPD6B	downregulated	1	HGNC:27018	OTTHUMG00000153743.4	-6.25485	-2.06592	-34.5511	4.78261e-145	5.93965e-143	320.984	-2.85895	3.53913e-142	True Positive
CALB1	downregulated	1	HGNC:1434	OTTHUMG00000134314.4	-7.79684	-0.322367	-34.5065	8.02338e-145	9.91895e-143	320.408	-3.13699	5.92928e-142	True Positive
PCDH9	downregulated	2	HGNC:8661	OTTHUMG00000017040.6	-4.21317	0.922855	-34.424	2.09109e-144	2.57337e-142	319.456	-2.38216	1.54322e-141	True Positive
SPTBN2	downregulated	2	HGNC:11276	OTTHUMG00000167262.5	-6.49579	2.52451	-34.4182	2.23475e-144	2.73772e-142	319.338	-2.90608	1.64701e-141	True Positive
LINC02635	downregulated	2	HGNC:54118	OTTHUMG00000191606.2	-5.15071	-5.41877	-34.3661	4.09473e-144	4.99373e-142	318.717	-2.62075	3.01372e-141	True Positive
CCDC181	downregulated	2	HGNC:28051	OTTHUMG00000035448.4	-3.77404	-0.276668	-34.2948	9.37976e-144	1.13878e-141	318.009	-2.25521	6.89413e-141	True Positive
SLC13A2	downregulated	2	HGNC:10917	OTTHUMG00000132523.2	-7.26727	-1.61496	-34.2252	2.10686e-143	2.54648e-141	317.172	-3.04741	1.54644e-140	True Positive
MPP7	downregulated	2	HGNC:26542	OTTHUMG00000017868.4	-3.47093	2.8593	-34.1086	8.18769e-143	9.85215e-141	315.739	-2.16057	6.00157e-140	True Positive
AP000757.1	downregulated	2		OTTHUMG00000166522.4	-4.18957	-0.573152	-34.0924	9.88674e-143	1.1844e-140	315.656	-2.37561	7.2371e-140	True Positive
FOXCUT	downregulated	2	HGNC:50650	OTTHUMG00000189532.2	-4.26291	-1.72835	-34.0036	2.78369e-142	3.32007e-140	314.639	-2.39586	2.03488e-139	True Positive
TMEM178A	downregulated	2	HGNC:28517	OTTHUMG00000128591.3	-3.89926	1.18151	-33.8804	1.172e-141	1.3917e-139	313.128	-2.29256	8.55559e-139	True Positive
SUSD4	downregulated	2	HGNC:25470	OTTHUMG00000037936.6	-4.93525	1.07021	-33.857	1.53904e-141	1.81956e-139	312.843	-2.56931	1.12196e-138	True Positive
C1orf226	downregulated	2	HGNC:34351	OTTHUMG00000031376.5	-3.43939	1.55284	-33.5309	6.96911e-140	8.20355e-138	309.041	-2.15036	5.07351e-137	True Positive
CEL	downregulated	2	HGNC:1848	OTTHUMG00000020855.2	-4.6132	-1.10817	-33.4696	1.42899e-139	1.67482e-137	308.394	-2.48882	1.03887e-136	True Positive
SLC4A11	downregulated	2	HGNC:16438	OTTHUMG00000031740.8	-4.2953	0.976476	-33.4615	1.57135e-139	1.83373e-137	308.233	-2.40471	1.1408e-136	True Positive
GATA3	downregulated	2	HGNC:4172	OTTHUMG00000017640.8	-4.2141	2.61889	-33.4343	2.16155e-139	2.51166e-137	307.864	-2.38242	1.56712e-136	True Positive
AC104984.4	downregulated	2		OTTHUMG00000179755.1	-4.81144	-4.55182	-33.4155	2.69358e-139	3.11649e-137	307.704	-2.53889	1.95015e-136	True Positive
FER1L6	downregulated	2	HGNC:28065	OTTHUMG00000164998.1	-5.21987	-2.21997	-33.3508	5.75195e-139	6.62673e-137	307.017	-2.63688	4.15866e-136	True Positive
FOLR3	downregulated	2	HGNC:3795	OTTHUMG00000167870.6	-5.65576	-2.62763	-33.3218	8.08322e-139	9.2731e-137	306.679	-2.7346	5.83609e-136	True Positive
AP002448.1	downregulated	2		OTTHUMG00000195121.1	-4.35455	-5.35566	-33.2848	1.24843e-138	1.42616e-136	306.108	-2.42076	9.0012e-136	True Positive
CLUL1	downregulated	1	HGNC:2096	OTTHUMG00000178252.7	-3.9549	-1.64963	-33.2538	1.79525e-138	2.04221e-136	305.883	-2.30886	1.29258e-135	True Positive
FAM222A	downregulated	2	HGNC:25915	OTTHUMG00000169260.2	-3.37808	1.27222	-33.1852	4.02207e-138	4.55621e-136	305.002	-2.1303	2.89187e-135	True Positive
NXPH2	downregulated	2	HGNC:8076	OTTHUMG00000153636.2	-6.82655	-4.56396	-33.1029	1.05768e-137	1.19315e-135	304.102	-2.96838	7.59413e-135	True Positive
TAFA4	downregulated	2	HGNC:21591	OTTHUMG00000158744.4	-4.0217	-5.35086	-33.0508	1.9515e-137	2.19232e-135	303.355	-2.32817	1.39923e-134	True Positive
PVALB	downregulated	2	HGNC:9704	OTTHUMG00000150547.15	-7.13574	-1.95576	-33.0187	2.84541e-137	3.18333e-135	303.082	-3.02427	2.03731e-134	True Positive
AL031123.5	downregulated	2		OTTHUMG00000195585.1	-4.95816	0.663732	-32.9594	5.71618e-137	6.36872e-135	302.338	-2.57487	4.08707e-134	True Positive
SLC52A3	downregulated	1	HGNC:16187	OTTHUMG00000031647.8	-3.95693	1.30713	-32.7608	5.93414e-136	6.58447e-134	299.995	-2.30945	4.23698e-133	True Positive
LRRC2	downregulated	1	HGNC:14676	OTTHUMG00000133479.3	-5.01271	-0.133663	-32.7441	7.22234e-136	7.98112e-134	299.83	-2.58801	5.14953e-133	True Positive
PROX1	downregulated	2	HGNC:9459	OTTHUMG00000036946.9	-4.7463	0.862807	-32.7399	7.58929e-136	8.35254e-134	299.75	-2.52263	5.40358e-133	True Positive
CHL1	downregulated	2	HGNC:1939	OTTHUMG00000090601.12	-4.98	1.67768	-32.6915	1.34399e-135	1.47317e-133	299.151	-2.58014	9.55579e-133	True Positive
AL161668.4	downregulated	2		OTTHUMG00000029642.5	-4.5639	-4.70967	-32.6651	1.83424e-135	2.00242e-133	298.891	-2.4761	1.30231e-132	True Positive
L1CAM	downregulated	1	HGNC:6470	OTTHUMG00000192414.2	-5.93336	1.82637	-32.509	1.15924e-134	1.26046e-132	296.989	-2.79356	8.21903e-132	True Positive
LINC00379	downregulated	2	HGNC:42705	OTTHUMG00000017188.1	-5.84059	-3.49112	-32.4786	1.65955e-134	1.79723e-132	296.766	-2.77412	1.17496e-131	True Positive
TSPAN8	downregulated	2	HGNC:11855	OTTHUMG00000169542.3	-6.20253	0.193016	-32.439	2.64924e-134	2.85759e-132	296.2	-2.8485	1.87301e-131	True Positive
TMEM30B	downregulated	2	HGNC:27254	OTTHUMG00000171426.2	-4.48407	2.17187	-32.4024	4.08405e-134	4.38776e-132	295.729	-2.45525	2.88334e-131	True Positive
OVOL2	downregulated	2	HGNC:15804	OTTHUMG00000031960.8	-5.85109	-3.72892	-32.3854	4.99735e-134	5.34776e-132	295.663	-2.77633	3.52313e-131	True Positive
ALDH3B2	downregulated	1	HGNC:411	OTTHUMG00000167284.14	-5.48333	-3.92948	-32.3753	5.62965e-134	6.00068e-132	295.535	-2.69673	3.96328e-131	True Positive
TAGLN3	downregulated	1	HGNC:29868	OTTHUMG00000159281.4	-5.53521	-2.98448	-32.3199	1.08354e-133	1.15043e-131	294.895	-2.70823	7.61732e-131	True Positive
GRIK5	downregulated	2	HGNC:4583	OTTHUMG00000044573.2	-4.94743	-0.0897238	-32.3178	1.11117e-133	1.17515e-131	294.798	-2.57227	7.80039e-131	True Positive
NIPAL1	downregulated	2	HGNC:27194	OTTHUMG00000128622.11	-3.89388	1.06763	-32.1652	6.76815e-133	7.12999e-131	292.971	-2.29098	4.74447e-130	True Positive
AL353152.1	downregulated	2		OTTHUMG00000014284.1	-5.04495	-4.49058	-32.0841	1.77081e-132	1.85826e-130	292.066	-2.59573	1.23957e-129	True Positive
OR7E91P	downregulated	1	HGNC:14747	OTTHUMG00000154170.3	-4.17657	-5.5134	-31.9196	1.24619e-131	1.30268e-129	290.04	-2.372	8.71089e-129	True Positive
ABCA4	downregulated	2	HGNC:34	OTTHUMG00000010622.5	-4.7097	-0.0485565	-31.916	1.30097e-131	1.35471e-129	290.045	-2.51341	9.08077e-129	True Positive
S100A2	downregulated	1	HGNC:10492	OTTHUMG00000035031.5	-4.28132	1.85451	-31.9027	1.52391e-131	1.58078e-129	289.821	-2.4009	1.06216e-128	True Positive
USP44	downregulated	1	HGNC:20064	OTTHUMG00000170281.3	-3.35897	-1.22759	-31.7397	1.05726e-130	1.09253e-128	288.024	-2.12399	7.35856e-128	True Positive
AL049838.1	downregulated	2		OTTHUMG00000172945.1	-3.96229	-0.503352	-31.658	2.79328e-130	2.87548e-128	287.022	-2.31101	1.94133e-127	True Positive
MTURN	downregulated	1	HGNC:25457	OTTHUMG00000128559.5	-3.36858	5.00688	-31.598	5.70425e-130	5.8278e-128	286.135	-2.12716	3.95875e-127	True Positive
PAPPA	downregulated	2	HGNC:8602	OTTHUMG00000021045.2	-3.8908	2.06847	-31.591	6.2049e-130	6.31546e-128	286.114	-2.29007	4.29999e-127	True Positive
LINC01555	downregulated	2	HGNC:26647	OTTHUMG00000009923.1	-4.2304	-5.38436	-31.588	6.42967e-130	6.51973e-128	286.124	-2.38692	4.44933e-127	True Positive
FAM167A-AS1	downregulated	2	HGNC:15548	OTTHUMG00000165366.4	-4.09175	-5.45218	-31.5521	9.85032e-130	9.95102e-128	285.69	-2.34816	6.80657e-127	True Positive
SCN2A	downregulated	2	HGNC:10588	OTTHUMG00000044172.14	-4.72481	-0.517803	-31.5512	9.95644e-130	1.00208e-127	285.729	-2.51723	6.86994e-127	True Positive
PPP1R1B	downregulated	2	HGNC:9287	OTTHUMG00000133210.8	-5.56455	-2.68626	-31.3894	6.84949e-129	6.86827e-127	283.857	-2.7147	4.7193e-126	True Positive
HSPA2	downregulated	2	HGNC:5235	OTTHUMG00000141311.4	-3.99438	4.22822	-31.3779	7.85489e-129	7.84736e-127	283.522	-2.3203	5.40417e-126	True Positive
GUCA1C	downregulated	2	HGNC:4680	OTTHUMG00000159204.3	-4.62322	-5.3034	-31.3327	1.34623e-128	1.34e-126	283.112	-2.4914	9.24861e-126	True Positive
PCP4	downregulated	2	HGNC:8742	OTTHUMG00000086731.4	-6.872	-2.12919	-31.3077	1.81374e-128	1.79872e-126	282.839	-2.97673	1.24422e-125	True Positive
HTR3B	downregulated	1	HGNC:5298	OTTHUMG00000168210.2	-4.84954	-4.94365	-31.2816	2.47871e-128	2.44922e-126	282.527	-2.54832	1.69792e-125	True Positive
ATP6V1B1	downregulated	2	HGNC:853	OTTHUMG00000129711.12	-5.39766	-3.69255	-31.2764	2.63685e-128	2.596e-126	282.514	-2.67754	1.80361e-125	True Positive
TFCP2L1	downregulated	2	HGNC:17925	OTTHUMG00000131443.3	-6.23781	3.02922	-31.2752	2.67497e-128	2.62399e-126	282.32	-2.85555	1.827e-125	True Positive
PCARE	downregulated	1	HGNC:34383	OTTHUMG00000152024.4	-5.28694	-5.2	-31.2248	4.88089e-128	4.77059e-126	281.856	-2.65236	3.32877e-125	True Positive
ANKRD34B	downregulated	2	HGNC:33736	OTTHUMG00000162541.4	-5.12584	-4.03989	-31.14	1.3437e-127	1.30861e-125	280.88	-2.61491	9.15061e-125	True Positive
CTSLP1	downregulated	2	HGNC:2539	OTTHUMG00000018677.1	-4.12196	-5.19285	-31.1225	1.65704e-127	1.60798e-125	280.601	-2.3567	1.12679e-124	True Positive
RBP2	downregulated	2	HGNC:9920	OTTHUMG00000159956.2	-4.10449	-3.31891	-31.1108	1.90457e-127	1.84158e-125	280.532	-2.35177	1.2932e-124	True Positive
ESRP1	downregulated	1	HGNC:25966	OTTHUMG00000164587.4	-6.90208	-0.924601	-31.0802	2.74407e-127	2.64388e-125	280.081	-2.98223	1.86048e-124	True Positive
PRSS22	downregulated	1	HGNC:14368	OTTHUMG00000128961.3	-5.94145	-3.10166	-31.0341	4.76322e-127	4.57303e-125	279.626	-2.79524	3.2247e-124	True Positive
LINC02554	downregulated	2	HGNC:53594	OTTHUMG00000150947.4	-5.31014	-4.64437	-31.0205	5.6058e-127	5.36294e-125	279.442	-2.65767	3.78952e-124	True Positive
AMPH	downregulated	2	HGNC:471	OTTHUMG00000023725.6	-3.7097	-0.315047	-31.0063	6.64021e-127	6.33018e-125	279.259	-2.23563	4.48214e-124	True Positive
TRPV5	downregulated	2	HGNC:3145	OTTHUMG00000157157.5	-5.09749	-3.9413	-30.8616	3.75135e-126	3.55119e-124	277.562	-2.60822	2.52841e-123	True Positive
CWH43	downregulated	1	HGNC:26133	OTTHUMG00000128627.8	-6.4413	-1.57815	-30.7997	7.87047e-126	7.42457e-124	276.759	-2.89556	5.29683e-123	True Positive
SH3GL2	downregulated	2	HGNC:10831	OTTHUMG00000019601.2	-6.14452	-1.30784	-30.7616	1.24266e-125	1.16819e-123	276.298	-2.83684	8.35067e-123	True Positive
AC007342.4	downregulated	2		OTTHUMG00000173195.2	-5.04889	-3.71394	-30.7512	1.40647e-125	1.31761e-123	276.247	-2.59667	9.43744e-123	True Positive
TJP3	downregulated	2	HGNC:11829	OTTHUMG00000180872.3	-4.34632	0.432852	-30.7464	1.49065e-125	1.39165e-123	276.092	-2.41855	9.98735e-123	True Positive
RIMBP2	downregulated	1	HGNC:30339	OTTHUMG00000168385.3	-4.48949	-1.44041	-30.5386	1.8007e-124	1.6696e-122	273.684	-2.45667	1.20467e-121	True Positive
ITLN1	downregulated	2	HGNC:18259	OTTHUMG00000028604.3	-4.6498	-2.66821	-30.5093	2.55853e-124	2.36415e-122	273.356	-2.4982	1.7091e-121	True Positive
HOXB9	downregulated	1	HGNC:5120	OTTHUMG00000159907.4	-4.82444	1.54194	-30.3979	9.74834e-124	8.97709e-122	271.86	-2.54212	6.50214e-121	True Positive
STAP1	downregulated	2	HGNC:24133	OTTHUMG00000129304.2	-4.76977	-0.434996	-30.2574	5.27537e-123	4.84153e-121	270.257	-2.52851	3.51339e-120	True Positive
C16orf89	downregulated	1	HGNC:28687	OTTHUMG00000159314.4	-4.54095	0.528056	-30.2454	6.09362e-123	5.5736e-121	270.071	-2.47013	4.05226e-120	True Positive
AL359704.2	downregulated	2		OTTHUMG00000195421.1	-5.98974	-1.82584	-30.1211	2.71797e-122	2.47765e-120	268.645	-2.80524	1.80473e-119	True Positive
LYPD6	downregulated	2	HGNC:28751	OTTHUMG00000131852.8	-4.19877	-1.21802	-30.1126	3.01116e-122	2.73571e-120	268.572	-2.37817	1.9964e-119	True Positive
AL031123.4	downregulated	2		OTTHUMG00000194303.1	-5.10313	-4.49373	-30.0921	3.85444e-122	3.49014e-120	268.336	-2.60955	2.55164e-119	True Positive
AC007993.1	downregulated	2		OTTHUMG00000181797.2	-3.8597	-5.58811	-30.0667	5.22978e-122	4.7197e-120	267.958	-2.28087	3.45688e-119	True Positive
AC016526.3	downregulated	2		OTTHUMG00000172976.1	-3.95612	-4.76073	-30.0478	6.56477e-122	5.9048e-120	267.774	-2.30921	4.33275e-119	True Positive
NOS1AP	downregulated	2	HGNC:16859	OTTHUMG00000024049.7	-3.42254	-0.701641	-30.0232	8.82858e-122	7.91473e-120	267.5	-2.14488	5.81803e-119	True Positive
AQP5	downregulated	2	HGNC:638	OTTHUMG00000169710.3	-4.95357	-3.77375	-29.8333	8.70925e-121	7.78199e-119	265.239	-2.57375	5.73069e-118	True Positive
TCF21	downregulated	2	HGNC:11632	OTTHUMG00000015608.2	-4.16879	0.939044	-29.757	2.1853e-120	1.94621e-118	264.183	-2.36983	1.43574e-117	True Positive
LIPH	downregulated	1	HGNC:18483	OTTHUMG00000156657.3	-5.36072	0.331714	-29.7499	2.37957e-120	2.11228e-118	264.099	-2.66919	1.561e-117	True Positive
RNF150	downregulated	1	HGNC:23138	OTTHUMG00000161380.8	-3.81792	3.11963	-29.7307	2.99861e-120	2.65308e-118	263.792	-2.26841	1.96409e-117	True Positive
ERP27	downregulated	1	HGNC:26495	OTTHUMG00000168741.2	-3.91827	1.81476	-29.6325	9.81295e-120	8.65393e-118	262.651	-2.29815	6.41767e-117	True Positive
MRAP2	downregulated	2	HGNC:21232	OTTHUMG00000015121.2	-4.5918	-1.57406	-29.6076	1.32642e-119	1.16596e-117	262.494	-2.48331	8.66152e-117	True Positive
LINC01020	downregulated	2	HGNC:27968	OTTHUMG00000161653.15	-5.771	-3.86618	-29.5481	2.71949e-119	2.37508e-117	261.808	-2.75937	1.77311e-116	True Positive
AC007342.8	downregulated	2		OTTHUMG00000177940.1	-4.37044	-4.92344	-29.5165	3.98444e-119	3.46864e-117	261.392	-2.42504	2.59387e-116	True Positive
HOXB-AS3	downregulated	2	HGNC:40283	OTTHUMG00000159919.3	-3.72754	-0.0631122	-29.4584	8.04143e-119	6.97801e-117	260.653	-2.24109	5.22693e-116	True Positive
AC108749.1	downregulated	2		OTTHUMG00000159002.5	-4.81738	-3.8336	-29.4488	9.02325e-119	7.80497e-117	260.608	-2.54037	5.85609e-116	True Positive
VWA5B1	downregulated	1	HGNC:26538	OTTHUMG00000002835.7	-5.37588	-2.86328	-29.4418	9.82332e-119	8.46995e-117	260.517	-2.67262	6.36551e-116	True Positive
IDH2-DT	downregulated	2	HGNC:53154	OTTHUMG00000172203.3	-4.65725	-4.77697	-29.4385	1.0222e-118	8.78572e-117	260.462	-2.5001	6.61363e-116	True Positive
PAPPA2	downregulated	2	HGNC:14615	OTTHUMG00000035025.5	-5.84162	0.516809	-29.4311	1.11834e-118	9.58159e-117	260.237	-2.77434	7.22445e-116	True Positive
AC012123.1	downregulated	1		OTTHUMG00000154695.2	-4.37154	-4.32408	-29.3936	1.7598e-118	1.49827e-116	259.928	-2.42533	1.13507e-115	True Positive
AL031123.1	downregulated	1		OTTHUMG00000014191.7	-4.15719	-2.41032	-29.3124	4.69902e-118	3.98813e-116	258.962	-2.36658	3.02617e-115	True Positive
AL158847.1	downregulated	1		OTTHUMG00000011632.1	-3.66918	-4.86942	-29.2457	1.0528e-117	8.90734e-116	258.115	-2.22317	6.7695e-115	True Positive
LINC01544	downregulated	2	HGNC:51312	OTTHUMG00000176195.3	-4.85358	-4.63827	-29.2147	1.53268e-117	1.28868e-115	257.771	-2.54932	9.83978e-115	True Positive
AC007342.5	downregulated	2		OTTHUMG00000176690.2	-4.75574	-3.35408	-29.1926	2.00225e-117	1.67829e-115	257.519	-2.525	1.28344e-114	True Positive
SOST	downregulated	2	HGNC:13771	OTTHUMG00000180888.4	-6.70283	-3.82006	-29.1383	3.86179e-117	3.22698e-115	256.851	-2.94539	2.47155e-114	True Positive
DNER	downregulated	2	HGNC:24456	OTTHUMG00000153637.2	-5.64287	0.172049	-29.1275	4.40305e-117	3.66794e-115	256.581	-2.73181	2.81355e-114	True Positive
AVPR2	downregulated	2	HGNC:897	OTTHUMG00000024227.6	-4.05532	0.20211	-29.1158	5.0743e-117	4.21416e-115	256.484	-2.3378	3.2374e-114	True Positive
FREM1	downregulated	2	HGNC:23399	OTTHUMG00000019575.6	-5.229	0.984706	-29.0856	7.31581e-117	6.05713e-115	256.05	-2.639	4.66017e-114	True Positive
TNNI1	downregulated	2	HGNC:11945	OTTHUMG00000035736.7	-5.30964	-1.19115	-29.0517	1.10244e-116	9.09982e-115	255.734	-2.65756	7.0115e-114	True Positive
WNT9B	downregulated	2	HGNC:12779	OTTHUMG00000178077.3	-3.96843	0.379575	-29.0216	1.58833e-116	1.30706e-114	255.337	-2.31279	1.00859e-113	True Positive
BMPR1B	downregulated	2	HGNC:1077	OTTHUMG00000130991.6	-5.90436	0.0103717	-29.0037	1.97243e-116	1.61823e-114	255.084	-2.78751	1.25052e-113	True Positive
DNASE1	downregulated	2	HGNC:2956	OTTHUMG00000129426.4	-3.20909	3.31974	-28.9859	2.44799e-116	2.00233e-114	254.788	-2.07351	1.54958e-113	True Positive
LINC02568	downregulated	2	HGNC:51430	OTTHUMG00000172301.3	-3.42884	-1.44827	-28.9744	2.81421e-116	2.29494e-114	254.871	-2.14693	1.77858e-113	True Positive
LINC00885	downregulated	1	HGNC:48571	OTTHUMG00000155713.9	-5.00428	-3.87611	-28.9432	4.10622e-116	3.33849e-114	254.504	-2.58599	2.59102e-113	True Positive
AC004870.4	downregulated	1		OTTHUMG00000155476.2	-4.11437	-5.15909	-28.8987	7.04061e-116	5.70711e-114	253.928	-2.35456	4.43558e-113	True Positive
DCXR-DT	downregulated	2	HGNC:54083	OTTHUMG00000178439.1	-4.03137	-4.93712	-28.858	1.1545e-115	9.33041e-114	253.441	-2.33095	7.26179e-113	True Positive
PLEKHD1	downregulated	2	HGNC:20148	OTTHUMG00000171233.4	-3.91193	-1.6846	-28.828	1.65958e-115	1.33328e-113	253.095	-2.29629	1.04221e-112	True Positive
PTCSC3	downregulated	2	HGNC:43959	OTTHUMG00000170617.2	-5.27216	-3.46761	-28.8179	1.87618e-115	1.50283e-113	252.988	-2.64896	1.17636e-112	True Positive
OLFM4	downregulated	2	HGNC:17190	OTTHUMG00000016981.4	-5.95667	-3.02684	-28.6936	8.48083e-115	6.77316e-113	251.462	-2.7984	5.309e-112	True Positive
CYP2B6	downregulated	2	HGNC:2615	OTTHUMG00000182714.7	-6.10683	-2.67495	-28.6096	2.35128e-114	1.87231e-112	250.425	-2.82921	1.46955e-111	True Positive
CCNI2	downregulated	1	HGNC:33869	OTTHUMG00000059737.1	-3.14405	-1.09652	-28.5763	3.52696e-114	2.80026e-112	250.045	-2.05104	2.20082e-111	True Positive
ARL4D	downregulated	2	HGNC:656	OTTHUMG00000180881.3	-3.55821	2.44126	-28.5666	3.96806e-114	3.14127e-112	249.729	-2.18847	2.4721e-111	True Positive
MAP3K15	downregulated	2	HGNC:31689	OTTHUMG00000022724.5	-4.42614	-1.01	-28.5512	4.78395e-114	3.77611e-112	249.695	-2.43993	2.97562e-111	True Positive
PLA2G3	downregulated	2	HGNC:17934	OTTHUMG00000151255.2	-4.07772	-5.49196	-28.5319	6.04929e-114	4.761e-112	249.479	-2.34418	3.75661e-111	True Positive
AC005082.1	downregulated	2		OTTHUMG00000152653.3	-4.47304	-0.527674	-28.4722	1.24825e-113	9.79565e-112	248.709	-2.45234	7.73912e-111	True Positive
HMGA2-AS1	downregulated	1	HGNC:53973	OTTHUMG00000168956.1	-4.63031	-3.34617	-28.4567	1.5086e-113	1.18045e-111	248.613	-2.49321	9.33821e-111	True Positive
CPAMD8	downregulated	2	HGNC:23228	OTTHUMG00000133549.5	-3.04106	2.97095	-28.4494	1.64882e-113	1.28646e-111	248.293	-2.01473	1.01897e-110	True Positive
SSTR5-AS1	downregulated	2	HGNC:26502	OTTHUMG00000172831.1	-5.26047	-3.92745	-28.4178	2.41941e-113	1.88228e-111	248.142	-2.64627	1.49278e-110	True Positive
SLC16A5	downregulated	1	HGNC:10926	OTTHUMG00000179277.5	-3.19761	2.82332	-28.4105	2.64293e-113	2.05028e-111	247.824	-2.06957	1.62805e-110	True Positive
ADGRV1	downregulated	1	HGNC:17416	OTTHUMG00000162668.13	-3.38387	1.1431	-28.366	4.53995e-113	3.51184e-111	247.361	-2.13221	2.79207e-110	True Positive
DIRAS1	downregulated	2	HGNC:19127	OTTHUMG00000180439.4	-4.68348	-1.01312	-28.3115	8.81067e-113	6.79601e-111	246.775	-2.50678	5.40975e-110	True Positive
ANKRD2	downregulated	2	HGNC:495	OTTHUMG00000018860.2	-5.04284	-0.968844	-28.2056	3.19556e-112	2.4509e-110	245.472	-2.59523	1.95888e-109	True Positive
LINC01802	downregulated	1	HGNC:52591	OTTHUMG00000154784.1	-5.36582	-5.38554	-28.1812	4.30342e-112	3.29127e-110	245.257	-2.67035	2.63369e-109	True Positive
TUBB2B	downregulated	2	HGNC:30829	OTTHUMG00000014143.3	-3.5061	0.586468	-28.1515	6.17956e-112	4.71282e-110	244.782	-2.17188	3.77571e-109	True Positive
SIX4	downregulated	1	HGNC:10890	OTTHUMG00000028996.10	-4.43547	-1.34395	-28.1172	9.38113e-112	7.13441e-110	244.441	-2.4424	5.72249e-109	True Positive
SLC7A13	downregulated	2	HGNC:23092	OTTHUMG00000163663.2	-6.72871	-3.99085	-28.1031	1.11326e-111	8.44272e-110	244.307	-2.95023	6.77978e-109	True Positive
ENPP6	downregulated	1	HGNC:23409	OTTHUMG00000160617.3	-4.51345	-0.328798	-28.0838	1.40817e-111	1.06494e-109	243.969	-2.46295	8.56166e-109	True Positive
TCF24	downregulated	2	HGNC:32275	OTTHUMG00000177282.3	-4.6003	-4.938	-28.0701	1.66379e-111	1.25475e-109	243.908	-2.4855	1.00992e-108	True Positive
ARMC4P1	downregulated	2	HGNC:44937	OTTHUMG00000017856.2	-3.90303	-4.9875	-27.9964	4.08688e-111	3.06504e-109	242.999	-2.29367	2.47665e-108	True Positive
GSTM3	downregulated	2	HGNC:4635	OTTHUMG00000011640.3	-3.66062	4.46839	-27.9097	1.17425e-110	8.7822e-109	241.684	-2.22052	7.10419e-108	True Positive
AC105384.1	downregulated	1		OTTHUMG00000160643.1	-4.34244	-4.34623	-27.8736	1.82332e-110	1.35991e-108	241.528	-2.4175	1.10129e-107	True Positive
CNTN1	downregulated	2	HGNC:2171	OTTHUMG00000169362.4	-5.9688	-0.114619	-27.8284	3.16705e-110	2.35562e-108	240.808	-2.80091	1.90973e-107	True Positive
AL356740.1	downregulated	2		OTTHUMG00000182533.1	-4.29427	-3.59077	-27.7561	7.64784e-110	5.65731e-108	240.104	-2.40443	4.604e-107	True Positive
CDH3	downregulated	2	HGNC:1762	OTTHUMG00000137560.8	-4.00176	0.981256	-27.7462	8.62164e-110	6.36028e-108	239.806	-2.32243	5.1816e-107	True Positive
MPPED2	downregulated	1	HGNC:1180	OTTHUMG00000166159.5	-3.29237	1.77133	-27.7209	1.17367e-109	8.63474e-108	239.477	-2.10177	7.04199e-107	True Positive
C1orf116	downregulated	1	HGNC:28667	OTTHUMG00000036580.3	-5.08226	0.618354	-27.7076	1.38079e-109	1.01311e-107	239.325	-2.60461	8.27096e-107	True Positive
PAK5	downregulated	2	HGNC:15916	OTTHUMG00000031857.1	-4.9101	-5.03374	-27.6915	1.68102e-109	1.23005e-107	239.309	-2.56318	1.00525e-106	True Positive
ATP4B	downregulated	2	HGNC:820	OTTHUMG00000140234.4	-4.02354	-4.2448	-27.6608	2.44393e-109	1.78347e-107	238.939	-2.32871	1.45902e-106	True Positive
RPRM	downregulated	2	HGNC:24201	OTTHUMG00000131905.2	-5.16888	-4.0334	-27.6545	2.64158e-109	1.92253e-107	238.867	-2.62501	1.57438e-106	True Positive
TCEAL2	downregulated	2	HGNC:29818	OTTHUMG00000022048.4	-5.87345	-2.02517	-27.6492	2.81554e-109	2.04364e-107	238.723	-2.78103	1.67525e-106	True Positive
LINC01561	downregulated	2	HGNC:31365	OTTHUMG00000019167.4	-4.45382	-4.49315	-27.613	4.38295e-109	3.17284e-107	238.357	-2.44727	2.60347e-106	True Positive
LMO3	downregulated	1	HGNC:6643	OTTHUMG00000168837.5	-3.87916	0.10118	-27.6101	4.53946e-109	3.27737e-107	238.207	-2.28663	2.6919e-106	True Positive
SOSTDC1	downregulated	1	HGNC:21748	OTTHUMG00000090807.2	-5.38493	0.382486	-27.5994	5.17112e-109	3.72348e-107	238.008	-2.67467	3.0613e-106	True Positive
B4GALNT3	downregulated	1	HGNC:24137	OTTHUMG00000129283.7	-3.51655	1.95921	-27.5597	8.39138e-109	6.02621e-107	237.496	-2.17522	4.9593e-106	True Positive
AC127526.5	downregulated	2		OTTHUMG00000194333.1	-5.00779	-2.2427	-27.5259	1.26853e-108	9.08578e-107	237.265	-2.58683	7.48434e-106	True Positive
AGR2	downregulated	1	HGNC:328	OTTHUMG00000023446.5	-6.2161	-2.76434	-27.5186	1.38639e-108	9.90375e-107	237.162	-2.85122	8.16586e-106	True Positive
ANGPTL1	downregulated	2	HGNC:489	OTTHUMG00000035075.5	-4.04928	1.01656	-27.5034	1.66974e-108	1.18965e-106	236.84	-2.33608	9.81807e-106	True Positive
FOXJ1	downregulated	2	HGNC:3816	OTTHUMG00000180120.2	-5.06908	-2.03435	-27.4994	1.75215e-108	1.24508e-106	236.931	-2.60148	1.02851e-105	True Positive
CRHBP	downregulated	2	HGNC:2356	OTTHUMG00000102133.3	-4.35077	0.615384	-27.4922	1.91347e-108	1.35616e-106	236.715	-2.41975	1.12129e-105	True Positive
KBTBD12	downregulated	1	HGNC:25731	OTTHUMG00000150508.1	-4.90139	-3.14197	-27.3623	9.35191e-108	6.59358e-106	235.3	-2.56106	5.47086e-105	True Positive
AC063960.1	downregulated	2		OTTHUMG00000193243.2	-3.98665	-4.94627	-27.3482	1.11163e-107	7.81719e-106	235.121	-2.31807	6.4919e-105	True Positive
SYT10	downregulated	2	HGNC:19266	OTTHUMG00000169269.2	-5.84118	-3.64925	-27.3473	1.12312e-107	7.87757e-106	235.115	-2.77424	6.5478e-105	True Positive
AC239801.1	downregulated	1		OTTHUMG00000037548.2	-4.40099	-4.8062	-27.3059	1.86357e-107	1.30373e-105	234.614	-2.43322	1.0846e-104	True Positive
GMPR	downregulated	2	HGNC:4376	OTTHUMG00000014302.4	-3.00186	2.64427	-27.3011	1.97578e-107	1.37867e-105	234.319	-2.00067	1.14793e-104	True Positive
LSAMP	downregulated	2	HGNC:6705	OTTHUMG00000159308.7	-5.35199	-1.4465	-27.2817	2.50572e-107	1.74395e-105	234.231	-2.66721	1.45331e-104	True Positive
ENTPD3	downregulated	1	HGNC:3365	OTTHUMG00000131390.7	-4.01491	-2.1161	-27.2516	3.61813e-107	2.51173e-105	233.94	-2.32622	2.0949e-104	True Positive
SEMA3B-AS1	downregulated	1	HGNC:49096	OTTHUMG00000156955.1	-4.14688	-2.68504	-27.0833	2.83122e-106	1.96042e-104	231.899	-2.3637	1.63644e-103	True Positive
WNT7A	downregulated	1	HGNC:12786	OTTHUMG00000129803.3	-4.48037	-3.46925	-27.0191	6.21593e-106	4.29311e-104	231.122	-2.45427	3.58659e-103	True Positive
AL121987.1	downregulated	2		OTTHUMG00000024076.2	-3.60736	-4.62885	-26.9076	2.43019e-105	1.6657e-103	229.754	-2.20394	1.39979e-102	True Positive
PLS3-AS1	downregulated	2	HGNC:50343	OTTHUMG00000185326.2	-3.2939	-2.38426	-26.8793	3.43706e-105	2.34987e-103	229.413	-2.10229	1.97631e-102	True Positive
CA8	downregulated	2	HGNC:1382	OTTHUMG00000165325.2	-3.74289	0.949402	-26.8252	6.66924e-105	4.53676e-103	228.57	-2.24577	3.82814e-102	True Positive
PLPP4	downregulated	2	HGNC:23531	OTTHUMG00000019168.4	-4.2851	-0.944077	-26.7908	1.01502e-104	6.85301e-103	228.247	-2.40193	5.81605e-102	True Positive
DPP6	downregulated	1	HGNC:3010	OTTHUMG00000151511.3	-4.92468	-1.1049	-26.7797	1.16288e-104	7.83182e-103	228.089	-2.56674	6.6517e-102	True Positive
SGCZ	downregulated	2	HGNC:14075	OTTHUMG00000090827.4	-4.87551	-5.29334	-26.7279	2.19278e-104	1.47313e-102	227.564	-2.55472	1.25208e-101	True Positive
NOS1	downregulated	1	HGNC:7872	OTTHUMG00000137376.4	-4.50426	-0.590813	-26.697	3.20311e-104	2.14656e-102	227.062	-2.46055	1.82577e-101	True Positive
AC023154.1	downregulated	2		OTTHUMG00000160692.1	-5.36437	-3.65175	-26.6595	5.06804e-104	3.37961e-102	226.723	-2.67002	2.88372e-101	True Positive
KSR2	downregulated	2	HGNC:18610	OTTHUMG00000169020.4	-4.42606	-0.0122755	-26.6547	5.3746e-104	3.57523e-102	226.517	-2.4399	3.05277e-101	True Positive
C15orf56	downregulated	2	HGNC:33868	OTTHUMG00000172399.2	-4.78004	-3.54243	-26.6286	7.4002e-104	4.89861e-102	226.353	-2.53108	4.19591e-101	True Positive
NEXMIF	downregulated	2	HGNC:29433	OTTHUMG00000021860.4	-4.89125	-1.03649	-26.6004	1.04589e-103	6.90644e-102	225.896	-2.55857	5.91974e-101	True Positive
SEMA6D	downregulated	2	HGNC:16770	OTTHUMG00000172110.3	-3.30429	3.24478	-26.565	1.61432e-103	1.06083e-101	225.286	-2.10578	9.12092e-101	True Positive
AL135999.3	downregulated	2		OTTHUMG00000187061.1	-5.06826	-5.09288	-26.5545	1.83589e-103	1.20351e-101	225.45	-2.60128	1.03544e-100	True Positive
GALNT3	downregulated	2	HGNC:4125	OTTHUMG00000132157.12	-3.23879	2.26005	-26.5418	2.14429e-103	1.40229e-101	225.045	-2.08365	1.20724e-100	True Positive
AC007342.9	downregulated	2		OTTHUMG00000177941.1	-4.35866	-3.72489	-26.5347	2.33785e-103	1.52518e-101	225.21	-2.42187	1.31387e-100	True Positive
FGFBP1	downregulated	2	HGNC:19695	OTTHUMG00000097745.2	-4.86943	-4.79496	-26.5161	2.93761e-103	1.91185e-101	224.982	-2.55322	1.648e-100	True Positive
APELA	downregulated	2	HGNC:48925	OTTHUMG00000161255.4	-5.41633	-4.00897	-26.4995	3.59945e-103	2.33138e-101	224.775	-2.68175	2.01569e-100	True Positive
AL031710.1	downregulated	2		OTTHUMG00000176703.1	-4.72118	-1.97358	-26.4062	1.13004e-102	7.30184e-101	223.583	-2.51631	6.31693e-100	True Positive
AC079052.1	downregulated	2		OTTHUMG00000194867.1	-3.61276	-5.88027	-26.3933	1.32405e-102	8.5351e-101	223.447	-2.20563	7.38822e-100	True Positive
CHP2	downregulated	2	HGNC:24927	OTTHUMG00000131611.2	-4.69621	-4.54876	-26.3422	2.47527e-102	1.58805e-100	222.858	-2.51	1.37873e-99	True Positive
AC023421.1	downregulated	2		OTTHUMG00000179043.2	-5.17419	-3.39518	-26.3379	2.61129e-102	1.67135e-100	222.79	-2.62625	1.45188e-99	True Positive
MCF2L-AS1	downregulated	2	HGNC:39825	OTTHUMG00000057130.2	-3.59963	-2.44635	-26.3331	2.76857e-102	1.76784e-100	222.734	-2.20152	1.53656e-99	True Positive
C9orf135	downregulated	1	HGNC:31422	OTTHUMG00000019985.3	-4.57059	-3.96965	-26.2693	6.05245e-102	3.84657e-100	221.965	-2.47783	3.35306e-99	True Positive
AC004870.1	downregulated	1		OTTHUMG00000155551.1	-3.91928	-4.53297	-26.1792	1.82766e-101	1.15668e-99	220.862	-2.29845	1.00935e-98	True Positive
VWA2	downregulated	2	HGNC:24709	OTTHUMG00000019082.4	-3.39386	-0.339883	-26.1791	1.82854e-101	1.15668e-99	220.769	-2.13549	1.00935e-98	True Positive
HMX2	downregulated	2	HGNC:5018	OTTHUMG00000019198.1	-4.73898	-5.8333	-26.1474	2.69752e-101	1.69843e-99	220.466	-2.5208	1.48633e-98	True Positive
AL353699.1	downregulated	1		OTTHUMG00000166155.1	-3.99573	-5.53238	-26.1077	4.39234e-101	2.75274e-99	219.975	-2.3207	2.41579e-98	True Positive
KLK1	downregulated	2	HGNC:6357	OTTHUMG00000182876.3	-6.54553	-2.22731	-26.0975	4.97907e-101	3.11324e-99	219.739	-2.91562	2.73351e-98	True Positive
CNKSR1	downregulated	2	HGNC:19700	OTTHUMG00000007541.5	-3.98788	-0.0667092	-26.0645	7.46e-101	4.64303e-99	219.314	-2.31843	4.08808e-98	True Positive
CCSER1	downregulated	1	HGNC:29349	OTTHUMG00000160950.6	-3.15308	0.827602	-26.0564	8.23849e-101	5.11338e-99	219.19	-2.05418	4.5064e-98	True Positive
ATP1A1	downregulated	2	HGNC:799	OTTHUMG00000012109.10	-3.40426	7.67224	-26.0563	8.25347e-101	5.11338e-99	219.019	-2.1389	4.5064e-98	True Positive
LINC02038	downregulated	1	HGNC:52878	OTTHUMG00000156053.1	-4.2111	-2.60342	-26.0318	1.11492e-100	6.86151e-99	219.039	-2.38159	6.06623e-98	True Positive
LINC02432	downregulated	2	HGNC:53363	OTTHUMG00000161381.8	-3.71302	-0.540761	-26.0318	1.11512e-100	6.86151e-99	218.957	-2.23665	6.06623e-98	True Positive
UMODL1	downregulated	2	HGNC:12560	OTTHUMG00000086788.3	-4.18856	-4.12775	-26.0309	1.12742e-100	6.9215e-99	219.05	-2.37533	6.1219e-98	True Positive
RRS1-AS1	downregulated	1	HGNC:50465	OTTHUMG00000164956.1	-3.52412	-3.62802	-26.0199	1.28993e-100	7.90129e-99	218.916	-2.17764	6.99145e-98	True Positive
SALL3	downregulated	1	HGNC:10527	OTTHUMG00000132896.5	-5.97938	-4.42511	-25.964	2.56291e-100	1.55928e-98	218.222	-2.8031	1.38653e-97	True Positive
FBN3	downregulated	1	HGNC:18794	OTTHUMG00000182462.7	-5.38582	-2.79351	-25.8744	7.69136e-100	4.65852e-98	217.088	-2.67487	4.15333e-97	True Positive
KCNJ13	downregulated	1	HGNC:6259	OTTHUMG00000153292.3	-5.27762	-2.3728	-25.8477	1.06702e-99	6.4483e-98	216.745	-2.65022	5.75122e-97	True Positive
AL929091.1	downregulated	2		OTTHUMG00000195717.1	-4.25571	-1.77107	-25.8121	1.65304e-99	9.96755e-98	216.315	-2.39389	8.89333e-97	True Positive
PLCL1	downregulated	2	HGNC:9063	OTTHUMG00000132750.9	-3.09863	4.2602	-25.8102	1.69186e-99	1.0179e-97	216.008	-2.03514	9.08526e-97	True Positive
AL592546.2	downregulated	2		OTTHUMG00000019075.1	-3.09768	-3.80212	-25.7875	2.23571e-99	1.33915e-97	216.072	-2.03481	1.19834e-96	True Positive
LINC01896	downregulated	2	HGNC:52715	OTTHUMG00000178053.2	-5.54824	-5.05769	-25.786	2.27763e-99	1.36125e-97	216.053	-2.71111	1.21853e-96	True Positive
KLK6	downregulated	2	HGNC:6367	OTTHUMG00000183098.2	-6.12948	-4.35819	-25.6385	1.39248e-98	8.30396e-97	214.232	-2.8338	7.43584e-96	True Positive
LRRN2	downregulated	2	HGNC:16914	OTTHUMG00000035989.3	-3.82079	1.69037	-25.6336	1.47908e-98	8.80102e-97	213.925	-2.26927	7.88351e-96	True Positive
TACSTD2	downregulated	2	HGNC:11530	OTTHUMG00000010067.2	-4.92971	3.74872	-25.5997	2.24403e-98	1.33235e-96	213.432	-2.56796	1.19383e-95	True Positive
PROX1-AS1	downregulated	2	HGNC:43656	OTTHUMG00000036947.10	-4.79693	-4.34028	-25.5588	3.70826e-98	2.19595e-96	213.271	-2.53529	1.96884e-95	True Positive
NTNG1	downregulated	2	HGNC:23319	OTTHUMG00000010965.4	-5.69199	-2.21984	-25.5586	3.7148e-98	2.19595e-96	213.168	-2.74244	1.96884e-95	True Positive
SOWAHA	downregulated	2	HGNC:27033	OTTHUMG00000059844.3	-4.9264	-0.230294	-25.5117	6.60866e-98	3.8981e-96	212.501	-2.56715	3.49598e-95	True Positive
AC093912.1	downregulated	2		OTTHUMG00000192881.2	-4.26899	-4.53554	-25.5039	7.27253e-98	4.28036e-96	212.6	-2.39753	3.83989e-95	True Positive
FGF1	downregulated	1	HGNC:3665	OTTHUMG00000059703.10	-3.86336	2.67681	-25.4834	9.35816e-98	5.49594e-96	212.038	-2.28195	4.93175e-95	True Positive
AP003559.1	downregulated	2		OTTHUMG00000168200.1	-3.48479	-5.31805	-25.4662	1.15586e-97	6.77355e-96	212.126	-2.16504	6.07984e-95	True Positive
AL512383.1	downregulated	2		OTTHUMG00000185775.1	-3.83923	-5.35806	-25.4502	1.4062e-97	8.20504e-96	211.935	-2.27478	7.38253e-95	True Positive
AC144831.1	downregulated	2		OTTHUMG00000177772.1	-3.17382	0.140246	-25.4257	1.90031e-97	1.10643e-95	211.509	-2.06137	9.95761e-95	True Positive
HSPB7	downregulated	1	HGNC:5249	OTTHUMG00000009531.2	-4.17936	1.37439	-25.4038	2.4878e-97	1.44538e-95	211.112	-2.37277	1.30112e-94	True Positive
TPTEP1	downregulated	2	HGNC:43648	OTTHUMG00000191859.4	-3.74763	0.47814	-25.3476	4.96188e-97	2.87662e-95	210.493	-2.24721	2.5901e-94	True Positive
SLC14A2	downregulated	2	HGNC:10919	OTTHUMG00000132616.6	-5.59073	-2.23073	-25.3446	5.1514e-97	2.98011e-95	210.56	-2.72044	2.68388e-94	True Positive
LINC00457	downregulated	2	HGNC:42805	OTTHUMG00000016718.2	-3.58883	-5.67455	-25.344	5.18706e-97	2.99434e-95	210.625	-2.19812	2.69727e-94	True Positive
REEP6	downregulated	2	HGNC:30078	OTTHUMG00000180072.6	-3.20789	1.22982	-25.3311	6.07939e-97	3.50199e-95	210.261	-2.0731	3.1552e-94	True Positive
AL928921.1	downregulated	2		OTTHUMG00000001278.1	-4.2271	-5.0531	-25.2764	1.19079e-96	6.83037e-95	209.812	-2.38601	6.16827e-94	True Positive
ANK3-DT	downregulated	2	HGNC:54102	OTTHUMG00000164644.1	-3.49078	-4.80771	-25.2113	2.64793e-96	1.50609e-94	209.014	-2.16697	1.36898e-93	True Positive
NPSR1-AS1	downregulated	2	HGNC:22128	OTTHUMG00000153007.5	-4.93535	-4.49581	-25.2083	2.74841e-96	1.55997e-94	208.977	-2.56933	1.41818e-93	True Positive
CLDN14	downregulated	2	HGNC:2035	OTTHUMG00000086638.2	-3.31887	-0.273652	-25.1808	3.85292e-96	2.17653e-94	208.525	-2.11065	1.98426e-93	True Positive
AC103563.7	downregulated	2		OTTHUMG00000155157.1	-4.48894	-2.83042	-25.1622	4.8418e-96	2.7253e-94	208.385	-2.45653	2.48869e-93	True Positive
ROS1	downregulated	2	HGNC:10261	OTTHUMG00000016188.1	-5.33794	-3.8997	-25.1536	5.38149e-96	3.01653e-94	208.294	-2.66401	2.7607e-93	True Positive
SLC6A17	downregulated	2	HGNC:31399	OTTHUMG00000011761.3	-3.52396	-0.329508	-25.1511	5.55234e-96	3.10587e-94	208.149	-2.17759	2.8428e-93	True Positive
SVOPL	downregulated	1	HGNC:27034	OTTHUMG00000155870.7	-4.97258	-2.76203	-25.121	8.03645e-96	4.48616e-94	207.863	-2.57835	4.10663e-93	True Positive
FBXO2	downregulated	2	HGNC:13581	OTTHUMG00000002072.6	-3.52274	1.38028	-25.0315	2.41228e-95	1.34107e-93	206.563	-2.1772	1.23026e-92	True Positive
ZNF728	downregulated	1	HGNC:32463	OTTHUMG00000183124.3	-4.44907	-3.54801	-25.0196	2.79323e-95	1.5465e-93	206.656	-2.44601	1.42175e-92	True Positive
Z82185.1	downregulated	2		OTTHUMG00000150549.1	-4.311	-5.73044	-24.9674	5.30315e-95	2.92419e-93	206.024	-2.40898	2.694e-92	True Positive
FOXA3	downregulated	1	HGNC:5023	OTTHUMG00000182484.4	-4.81248	-2.73894	-24.9563	6.07846e-95	3.34488e-93	205.848	-2.53915	3.08178e-92	True Positive
MOGAT2	downregulated	2	HGNC:23248	OTTHUMG00000165341.2	-4.86116	-4.14092	-24.9219	9.28488e-95	5.09896e-93	205.463	-2.55119	4.69815e-92	True Positive
EYA4	downregulated	1	HGNC:3522	OTTHUMG00000015602.8	-3.87547	0.633667	-24.9074	1.10891e-94	6.06516e-93	205.072	-2.28554	5.59998e-92	True Positive
AC002460.2	downregulated	2		OTTHUMG00000195195.1	-3.73516	-4.196	-24.8649	1.87135e-94	1.02147e-92	204.772	-2.24341	9.4316e-92	True Positive
C10orf71	downregulated	2	HGNC:26973	OTTHUMG00000018190.3	-4.51676	-5.42436	-24.853	2.16596e-94	1.1799e-92	204.625	-2.46382	1.08948e-91	True Positive
SCNN1A	downregulated	1	HGNC:10599	OTTHUMG00000168268.3	-5.06001	4.16863	-24.8289	2.91021e-94	1.58215e-92	203.961	-2.59932	1.46093e-91	True Positive
PCDHB1	downregulated	2	HGNC:8680	OTTHUMG00000129627.5	-4.45292	-3.0555	-24.8271	2.97769e-94	1.61559e-92	204.282	-2.44703	1.49182e-91	True Positive
B4GALNT2	downregulated	2	HGNC:24136	OTTHUMG00000161307.2	-5.56523	0.138316	-24.7965	4.33622e-94	2.34798e-92	203.681	-2.71485	2.16811e-91	True Positive
ZNF488	downregulated	2	HGNC:23535	OTTHUMG00000188322.2	-3.8304	-2.61611	-24.7592	6.85531e-94	3.68987e-92	203.449	-2.27214	3.4208e-91	True Positive
MECOM	downregulated	1	HGNC:3498	OTTHUMG00000158596.9	-3.00312	5.21182	-24.7512	7.56838e-94	4.0656e-92	202.991	-2.00113	3.76906e-91	True Positive
F11-AS1	downregulated	2	HGNC:27725	OTTHUMG00000160319.5	-3.85547	-4.63223	-24.7448	8.1834e-94	4.38727e-92	203.302	-2.27961	4.06715e-91	True Positive
LINC00443	downregulated	2	HGNC:42780	OTTHUMG00000017323.5	-3.41847	-4.61835	-24.7399	8.69679e-94	4.6533e-92	203.24	-2.14355	4.31361e-91	True Positive
SLC24A2	downregulated	2	HGNC:10976	OTTHUMG00000019646.2	-4.9057	-3.89218	-24.7384	8.8522e-94	4.72711e-92	203.21	-2.56211	4.38184e-91	True Positive
NRAD1	downregulated	2	HGNC:26981	OTTHUMG00000016827.8	-4.66091	-1.93291	-24.6949	1.51192e-93	8.02624e-92	202.605	-2.50104	7.4689e-91	True Positive
TTPA	downregulated	2	HGNC:12404	OTTHUMG00000164367.3	-4.33731	-3.80172	-24.6903	1.60054e-93	8.48004e-92	202.624	-2.41611	7.89065e-91	True Positive
TDRD5	downregulated	2	HGNC:20614	OTTHUMG00000035259.3	-4.85231	-2.80316	-24.6885	1.63461e-93	8.64363e-92	202.564	-2.54901	8.04227e-91	True Positive
FRG2C	downregulated	1	HGNC:33626	OTTHUMG00000158963.1	-4.89418	-3.90828	-24.6847	1.71353e-93	9.04332e-92	202.551	-2.55929	8.41345e-91	True Positive
LINC02303	downregulated	2	HGNC:53222	OTTHUMG00000170731.2	-5.33988	-4.81759	-24.6436	2.83949e-93	1.48697e-91	202.057	-2.66446	1.39135e-90	True Positive
NAV2-AS3	downregulated	1	HGNC:40742	OTTHUMG00000167396.1	-3.62	-5.38079	-24.6143	4.07261e-93	2.12451e-91	201.697	-2.20789	1.99151e-90	True Positive
AC241644.2	downregulated	2		OTTHUMG00000042020.1	-4.0309	-4.55138	-24.6089	4.34984e-93	2.26476e-91	201.636	-2.33082	2.12272e-90	True Positive
SLC6A2	downregulated	2	HGNC:11048	OTTHUMG00000133208.6	-4.38713	-4.89951	-24.5906	5.45116e-93	2.83272e-91	201.411	-2.42952	2.65471e-90	True Positive
LDC1P	downregulated	2	HGNC:49677	OTTHUMG00000174814.3	-3.83009	-5.31896	-24.5325	1.11335e-92	5.75247e-91	200.697	-2.27205	5.4109e-90	True Positive
NKD1	downregulated	2	HGNC:17045	OTTHUMG00000133169.7	-3.31238	0.567784	-24.5277	1.18035e-92	6.08702e-91	200.44	-2.10849	5.72471e-90	True Positive
MARCHF10	downregulated	2	HGNC:26655	OTTHUMG00000179192.4	-4.42196	-2.74141	-24.4321	3.82587e-92	1.96177e-90	199.428	-2.43882	1.85172e-89	True Positive
AC006058.3	downregulated	2		OTTHUMG00000185495.1	-4.18289	-5.16581	-24.4111	4.95309e-92	2.53497e-90	199.212	-2.37376	2.39234e-89	True Positive
FYB2	downregulated	2	HGNC:27295	OTTHUMG00000008281.4	-4.1056	-0.259955	-24.3987	5.76609e-92	2.94549e-90	198.88	-2.35208	2.77926e-89	True Positive
ESRRG	downregulated	1	HGNC:3474	OTTHUMG00000037025.15	-4.29327	2.98132	-24.3972	5.87258e-92	2.99424e-90	198.685	-2.40416	2.82471e-89	True Positive
FAM215A	downregulated	2	HGNC:17505	OTTHUMG00000181798.1	-3.26959	-4.77279	-24.3863	6.71151e-92	3.41555e-90	198.908	-2.0941	3.22153e-89	True Positive
PDE1A	downregulated	2	HGNC:8774	OTTHUMG00000132596.2	-3.48968	4.12415	-24.3652	8.70824e-92	4.4234e-90	198.264	-2.16661	4.17125e-89	True Positive
LGI2	downregulated	2	HGNC:18710	OTTHUMG00000097749.4	-3.1243	1.89522	-24.3434	1.13847e-91	5.76131e-90	198.092	-2.04415	5.4419e-89	True Positive
AC130371.2	downregulated	2		OTTHUMG00000186762.1	-3.25141	-1.52859	-24.3358	1.24975e-91	6.31264e-90	198.231	-2.08794	5.96131e-89	True Positive
MECOM-AS1	downregulated	2	HGNC:40368	OTTHUMG00000158687.1	-3.37812	-4.60213	-24.2409	4.01348e-91	2.01224e-89	197.127	-2.13031	1.91041e-88	True Positive
WSCD2	downregulated	1	HGNC:29117	OTTHUMG00000169579.4	-4.04062	-1.37272	-24.2112	5.78102e-91	2.88242e-89	196.659	-2.3336	2.74598e-88	True Positive
PLEKHB1	downregulated	2	HGNC:19079	OTTHUMG00000168030.4	-3.1615	2.19866	-24.1885	7.64115e-91	3.80288e-89	196.171	-2.0571	3.62191e-88	True Positive
EFHD1	downregulated	1	HGNC:29556	OTTHUMG00000133263.4	-3.12175	5.4999	-24.1748	9.03762e-91	4.4814e-89	195.909	-2.04326	4.27479e-88	True Positive
LINC02417	downregulated	2	HGNC:53347	OTTHUMG00000168183.1	-4.20521	-4.73617	-24.1486	1.24836e-90	6.1788e-89	195.995	-2.37996	5.89225e-88	True Positive
ASB15	downregulated	2	HGNC:19767	OTTHUMG00000157114.8	-5.26988	-3.80451	-24.0911	2.53057e-90	1.25023e-88	195.259	-2.64844	1.1919e-87	True Positive
AP000696.2	downregulated	2		OTTHUMG00000193836.1	-3.66697	-5.20717	-24.0447	4.47601e-90	2.20333e-88	194.722	-2.22249	2.10372e-87	True Positive
FMN2	downregulated	2	HGNC:14074	OTTHUMG00000039883.6	-4.68494	-2.72271	-24.028	5.49371e-90	2.69939e-88	194.459	-2.50714	2.57655e-87	True Positive
PDE11A-AS1	downregulated	1	HGNC:40433	OTTHUMG00000154189.3	-4.27374	-4.68277	-24.0096	6.89224e-90	3.38044e-88	194.291	-2.39883	3.22557e-87	True Positive
DPP10	downregulated	2	HGNC:20823	OTTHUMG00000153294.10	-4.81456	-4.29636	-24.0035	7.42136e-90	3.63338e-88	194.209	-2.53967	3.46577e-87	True Positive
PEG3	downregulated	1	HGNC:8826	OTTHUMG00000171954.18	-3.04909	0.545505	-23.9883	8.95528e-90	4.36856e-88	193.835	-2.0176	4.17316e-87	True Positive
NDST3	downregulated	2	HGNC:7682	OTTHUMG00000132959.5	-4.08957	-2.74487	-23.9099	2.34509e-89	1.13783e-87	193.032	-2.34754	1.09047e-86	True Positive
CYP17A1	downregulated	2	HGNC:2593	OTTHUMG00000018969.3	-4.98408	-1.63639	-23.9084	2.3898e-89	1.15745e-87	192.91	-2.58113	1.10887e-86	True Positive
TDRD1	downregulated	2	HGNC:11712	OTTHUMG00000019083.2	-4.37036	-2.75755	-23.8854	3.16934e-89	1.53226e-87	192.724	-2.42502	1.4674e-86	True Positive
AL137002.2	downregulated	2		OTTHUMG00000191998.1	-3.1429	-1.77878	-23.8816	3.32262e-89	1.60351e-87	192.674	-2.05064	1.53505e-86	True Positive
AC093575.1	downregulated	2		OTTHUMG00000195752.1	-3.39405	-4.91432	-23.8767	3.52957e-89	1.70035e-87	192.665	-2.13555	1.62713e-86	True Positive
AC119427.1	downregulated	2		OTTHUMG00000191432.1	-4.67775	-2.70177	-23.8238	6.7579e-89	3.22687e-87	191.956	-2.50532	3.10863e-86	True Positive
SLC5A7	downregulated	2	HGNC:14025	OTTHUMG00000130959.4	-4.08899	-4.40291	-23.7591	1.49775e-88	7.12654e-87	191.221	-2.34738	6.87466e-86	True Positive
C10orf82	downregulated	1	HGNC:28500	OTTHUMG00000019105.3	-3.83399	-3.17762	-23.7437	1.8091e-88	8.57786e-87	191.014	-2.27321	8.28568e-86	True Positive
AL035604.1	downregulated	1		OTTHUMG00000015634.3	-3.64643	-5.52141	-23.7416	1.85634e-88	8.78645e-87	191.01	-2.21612	8.48346e-86	True Positive
LINC01205	downregulated	2	HGNC:49636	OTTHUMG00000159217.7	-3.6581	-5.10324	-23.6965	3.231e-88	1.52397e-86	190.459	-2.21974	1.47334e-85	True Positive
MT1H	downregulated	2	HGNC:7400	OTTHUMG00000133283.2	-6.11957	-0.90005	-23.6667	4.65986e-88	2.18272e-86	189.842	-2.83179	2.12024e-85	True Positive
MAB21L4	downregulated	2	HGNC:26216	OTTHUMG00000151906.4	-5.64378	-1.95655	-23.656	5.31293e-88	2.48432e-86	189.803	-2.73201	2.41207e-85	True Positive
MRPS9-AS2	downregulated	1	HGNC:40687	OTTHUMG00000153077.3	-3.01057	-4.82154	-23.6048	9.96251e-88	4.65043e-86	189.337	-2.00381	4.51302e-85	True Positive
SLC16A7	downregulated	1	HGNC:10928	OTTHUMG00000169923.6	-3.33822	4.06788	-23.5923	1.1621e-87	5.41528e-86	188.774	-2.1171	5.25271e-85	True Positive
AC073174.1	downregulated	2		OTTHUMG00000193041.2	-5.94652	-4.26271	-23.5849	1.27252e-87	5.9196e-86	189.053	-2.79629	5.73905e-85	True Positive
SLC7A14	downregulated	1	HGNC:29326	OTTHUMG00000158941.3	-3.94936	-4.53068	-23.5776	1.392e-87	6.46434e-86	189	-2.30724	6.26402e-85	True Positive
HS3ST6	downregulated	2	HGNC:14178	OTTHUMG00000047860.4	-3.84946	-5.43893	-23.5681	1.56503e-87	7.25542e-86	188.887	-2.27782	7.02699e-85	True Positive
MYOZ2	downregulated	2	HGNC:1330	OTTHUMG00000132968.2	-3.27798	-3.12701	-23.4849	4.34559e-87	2.0043e-85	187.851	-2.09693	1.94682e-84	True Positive
SCN7A	downregulated	2	HGNC:10594	OTTHUMG00000154078.6	-4.87376	-2.9471	-23.4407	7.48272e-87	3.43951e-85	187.261	-2.55428	3.34477e-84	True Positive
DACH2	downregulated	2	HGNC:16814	OTTHUMG00000021944.4	-4.23165	-3.19152	-23.4294	8.59736e-87	3.94517e-85	187.154	-2.38727	3.83442e-84	True Positive
RASSF10	downregulated	2	HGNC:33984	OTTHUMG00000166184.3	-4.33203	-0.681374	-23.4142	1.03551e-86	4.74374e-85	186.816	-2.41468	4.60803e-84	True Positive
LINC02675	downregulated	2	HGNC:54169	OTTHUMG00000018097.7	-4.89081	-2.80209	-23.3736	1.70666e-86	7.79193e-85	186.432	-2.55847	7.57757e-84	True Positive
NPHS2	downregulated	2	HGNC:13394	OTTHUMG00000035252.2	-7.78947	-3.83966	-23.3575	2.07737e-86	9.46845e-85	186.173	-3.13578	9.20273e-84	True Positive
SHISA2	downregulated	2	HGNC:20366	OTTHUMG00000016612.2	-3.66231	0.120532	-23.3011	4.15556e-86	1.88771e-84	185.403	-2.22105	1.83676e-83	True Positive
TFAP2A	downregulated	1	HGNC:11742	OTTHUMG00000014235.8	-4.13002	0.446305	-23.2255	1.05125e-85	4.72784e-84	184.427	-2.35897	4.63603e-83	True Positive
SLC47A2	downregulated	2	HGNC:26439	OTTHUMG00000059464.8	-4.02477	1.01066	-23.1594	2.36726e-85	1.05936e-83	183.579	-2.32906	1.04159e-82	True Positive
SYNE4	downregulated	1	HGNC:26703	OTTHUMG00000048135.8	-3.53542	-0.721507	-23.1556	2.47828e-85	1.10721e-83	183.696	-2.18124	1.08796e-82	True Positive
AC099552.5	downregulated	2		OTTHUMG00000195187.1	-4.14431	-4.30524	-23.1525	2.57415e-85	1.14815e-83	183.793	-2.36298	1.12748e-82	True Positive
SCN2B	downregulated	2	HGNC:10589		-4.50415	-2.47427	-23.0278	1.19003e-84	5.26452e-83	182.195	-2.46052	5.20043e-82	True Positive
DUSP26	downregulated	2	HGNC:28161	OTTHUMG00000163961.5	-3.81695	-1.99096	-23.0041	1.59171e-84	7.01854e-83	181.904	-2.26812	6.93984e-82	True Positive
AC007255.1	downregulated	2		OTTHUMG00000152753.3	-3.18492	-3.38228	-23.001	1.65238e-84	7.27425e-83	181.934	-2.0652	7.18787e-82	True Positive
TNS4	downregulated	2	HGNC:24352	OTTHUMG00000133330.4	-3.52528	-0.99126	-22.9968	1.74152e-84	7.64179e-83	181.769	-2.17801	7.55818e-82	True Positive
GPAT3	downregulated	2	HGNC:28157	OTTHUMG00000130431.4	-3.37512	3.67641	-22.9848	2.01685e-84	8.82135e-83	181.332	-2.12932	8.73295e-82	True Positive
PHYHD1	downregulated	2	HGNC:23396	OTTHUMG00000020764.20	-3.35725	2.03126	-22.9426	3.38378e-84	1.47287e-82	180.885	-2.12342	1.46179e-81	True Positive
MYH7	downregulated	2	HGNC:7577	OTTHUMG00000028755.5	-3.43191	-4.75394	-22.923	4.30383e-84	1.87033e-82	180.995	-2.14793	1.85495e-81	True Positive
DUSP15	downregulated	2	HGNC:16236	OTTHUMG00000032182.7	-3.17926	1.30472	-22.9006	5.66607e-84	2.45445e-82	180.425	-2.06325	2.43641e-81	True Positive
SSTR5	downregulated	2	HGNC:11334	OTTHUMG00000047842.5	-4.71409	-3.93686	-22.8839	6.95884e-84	3.00484e-82	180.49	-2.51452	2.98534e-81	True Positive
UPP2	downregulated	2	HGNC:23061	OTTHUMG00000131969.3	-3.86657	-0.100148	-22.8747	7.78473e-84	3.35611e-82	180.177	-2.28291	3.33186e-81	True Positive
SLC9A3	downregulated	2	HGNC:11073	OTTHUMG00000090315.4	-4.28587	2.461	-22.8745	7.80909e-84	3.36126e-82	180.012	-2.40214	3.33448e-81	True Positive
EMX1	downregulated	2	HGNC:3340	OTTHUMG00000129778.8	-3.10064	3.30833	-22.8653	8.73822e-84	3.75522e-82	179.882	-2.03585	3.72248e-81	True Positive
KCNG3	downregulated	2	HGNC:18306	OTTHUMG00000128604.4	-3.86594	-4.89303	-22.8552	9.88505e-84	4.22793e-82	180.165	-2.28272	4.20115e-81	True Positive
PACRG	downregulated	2	HGNC:19152	OTTHUMG00000016116.2	-3.37237	0.330606	-22.8134	1.65118e-83	7.03999e-82	179.427	-2.12842	7.00099e-81	True Positive
TUBB8P7	downregulated	1	HGNC:42345	OTTHUMG00000172847.2	-3.63306	-4.1754	-22.8114	1.69154e-83	7.20073e-82	179.623	-2.21197	7.1552e-81	True Positive
LINC01055	downregulated	2	HGNC:49049	OTTHUMG00000016859.2	-5.71383	-3.61974	-22.7966	2.02853e-83	8.60821e-82	179.375	-2.74714	8.56039e-81	True Positive
CLSTN2	downregulated	2	HGNC:17448	OTTHUMG00000160139.5	-3.6168	2.5696	-22.791	2.17375e-83	9.19564e-82	178.994	-2.20689	9.15148e-81	True Positive
CAPSL	downregulated	2	HGNC:28375	OTTHUMG00000131109.6	-3.80254	-4.06173	-22.7816	2.4378e-83	1.02805e-81	179.256	-2.2638	1.02388e-80	True Positive
SLC7A8	downregulated	1	HGNC:11066	OTTHUMG00000028720.6	-3.71575	4.44801	-22.7716	2.75593e-83	1.1586e-81	178.7	-2.23749	1.15473e-80	True Positive
CGA	downregulated	2	HGNC:1885	OTTHUMG00000015161.4	-4.21899	-4.98246	-22.7608	3.14757e-83	1.3212e-81	179.01	-2.38377	1.31568e-80	True Positive
PRR15L	downregulated	2	HGNC:28149	OTTHUMG00000178297.2	-4.57755	0.951434	-22.7085	5.97621e-83	2.50464e-81	178.042	-2.47963	2.49208e-80	True Positive
RPS24P17	downregulated	1	HGNC:36348	OTTHUMG00000158147.1	-4.02913	-4.08714	-22.6967	6.90783e-83	2.8817e-81	178.214	-2.33031	2.87366e-80	True Positive
PRRT1B	downregulated	2	HGNC:53642	OTTHUMG00000191656.1	-3.30167	-3.31993	-22.6928	7.2469e-83	3.0185e-81	178.161	-2.1049	3.00746e-80	True Positive
AP000357.2	downregulated	2		OTTHUMG00000191460.1	-3.43922	-5.29351	-22.6685	9.75659e-83	4.04517e-81	177.888	-2.15031	4.03923e-80	True Positive
DDX25	downregulated	1	HGNC:18698	OTTHUMG00000165859.9	-3.48847	-1.58408	-22.6673	9.90418e-83	4.10009e-81	177.773	-2.16622	4.09043e-80	True Positive
TFDP1P2	downregulated	2	HGNC:54930	OTTHUMG00000024024.1	-4.1396	-4.12938	-22.6654	1.01411e-82	4.19178e-81	177.831	-2.36166	4.17815e-80	True Positive
MAGEE2	downregulated	2	HGNC:24935	OTTHUMG00000021870.2	-3.25384	-4.40744	-22.6567	1.12716e-82	4.65195e-81	177.739	-2.08877	4.63264e-80	True Positive
AP1M2	downregulated	1	HGNC:558	OTTHUMG00000180584.2	-3.43479	3.35744	-22.6343	1.48364e-82	6.0953e-81	177.048	-2.14887	6.08292e-80	True Positive
AC023158.1	downregulated	2		OTTHUMG00000176816.2	-3.93524	-5.42105	-22.6259	1.64393e-82	6.74362e-81	177.367	-2.30312	6.72369e-80	True Positive
WFIKKN2	downregulated	2	HGNC:30916	OTTHUMG00000162274.2	-3.51336	-4.65304	-22.6139	1.90562e-82	7.80526e-81	177.217	-2.1742	7.77494e-80	True Positive
APCDD1L-DT	downregulated	2	HGNC:27152	OTTHUMG00000032847.3	-3.83417	-1.07918	-22.5986	2.29763e-82	9.38249e-81	176.883	-2.27327	9.35134e-80	True Positive
IGSF10	downregulated	1	HGNC:26384	OTTHUMG00000159856.1	-3.25941	-1.33378	-22.5413	4.63953e-82	1.88888e-80	176.229	-2.09066	1.88365e-79	True Positive
LAD1	downregulated	2	HGNC:6472	OTTHUMG00000035737.5	-4.21788	1.95293	-22.5236	5.76405e-82	2.33967e-80	175.737	-2.38346	2.33444e-79	True Positive
CNTN3	downregulated	2	HGNC:2173	OTTHUMG00000158813.1	-4.93708	-1.1898	-22.4706	1.10344e-81	4.4589e-80	175.261	-2.56975	4.45791e-79	True Positive
LINC00461	downregulated	2	HGNC:42810	OTTHUMG00000162632.32	-4.33842	-3.99029	-22.4512	1.39955e-81	5.647e-80	175.209	-2.41641	5.64018e-79	True Positive
ATP2B3	downregulated	2	HGNC:816	OTTHUMG00000024202.5	-4.39745	-3.94422	-22.4405	1.59483e-81	6.42538e-80	175.075	-2.43228	6.41123e-79	True Positive
LINC02814	downregulated	2	HGNC:54346	OTTHUMG00000041351.4	-3.31961	-4.42452	-22.3785	3.40821e-81	1.36702e-79	174.342	-2.1109	1.36669e-78	True Positive
HOXB1	downregulated	2	HGNC:5111	OTTHUMG00000159929.5	-3.53826	-5.32927	-22.378	3.42962e-81	1.37357e-79	174.341	-2.18214	1.37185e-78	True Positive
XPNPEP2	downregulated	2	HGNC:12823	OTTHUMG00000022373.2	-5.36726	0.863691	-22.3301	6.15994e-81	2.4598e-79	173.399	-2.67067	2.45782e-78	True Positive
RNF212B	downregulated	1	HGNC:20438	OTTHUMG00000149918.3	-3.48476	-2.48692	-22.327	6.40043e-81	2.55206e-79	173.658	-2.16503	2.54737e-78	True Positive
CNTN5	downregulated	2	HGNC:2175	OTTHUMG00000167579.3	-4.2885	-3.22239	-22.3011	8.78491e-81	3.49768e-79	173.352	-2.40286	3.48761e-78	True Positive
AC104667.1	downregulated	1		OTTHUMG00000152959.1	-3.07942	-2.95455	-22.2871	1.04344e-80	4.14226e-79	173.2	-2.02836	4.13204e-78	True Positive
SLC38A3	downregulated	2	HGNC:18044	OTTHUMG00000156764.8	-4.52883	-2.17232	-22.2864	1.05231e-80	4.17135e-79	173.105	-2.46697	4.15664e-78	True Positive
AC243585.1	downregulated	2		OTTHUMG00000188477.1	-3.42309	-5.3374	-22.2823	1.10646e-80	4.3732e-79	173.175	-2.14505	4.35947e-78	True Positive
CEACAM7	downregulated	2	HGNC:1819	OTTHUMG00000151063.4	-3.48762	-5.6007	-22.2527	1.58933e-80	6.2634e-79	172.815	-2.16595	6.24607e-78	True Positive
HMGN1P17	downregulated	2	HGNC:39361	OTTHUMG00000162299.2	-3.17944	-4.7832	-22.2477	1.69065e-80	6.65302e-79	172.75	-2.06331	6.62736e-78	True Positive
LINGO2	downregulated	2	HGNC:21207	OTTHUMG00000019721.2	-3.97879	-3.63958	-22.2375	1.91372e-80	7.50899e-79	172.596	-2.3158	7.48264e-78	True Positive
AL139275.2	downregulated	1		OTTHUMG00000014657.1	-3.58253	-4.61715	-22.2323	2.04029e-80	7.99402e-79	172.558	-2.19614	7.95712e-78	True Positive
LINC01213	downregulated	2	HGNC:49648	OTTHUMG00000159737.4	-3.98236	-3.83983	-22.2283	2.14333e-80	8.38562e-79	172.49	-2.31683	8.33755e-78	True Positive
ANO5	downregulated	2	HGNC:27337	OTTHUMG00000166051.3	-4.22442	0.566494	-22.2131	2.58054e-80	1.00671e-78	172.017	-2.38527	1.00125e-77	True Positive
AC093627.7	downregulated	2		OTTHUMG00000173363.1	-3.51353	-1.32967	-22.2069	2.78536e-80	1.08505e-78	172.126	-2.17426	1.07793e-77	True Positive
ADRB1	downregulated	2	HGNC:285	OTTHUMG00000019079.2	-3.31629	-1.88403	-22.1965	3.16317e-80	1.23045e-78	172.044	-2.10979	1.22098e-77	True Positive
GCOM1	downregulated	2	HGNC:26424	OTTHUMG00000176411.5	-3.5105	-1.11615	-22.174	4.16627e-80	1.61833e-78	171.717	-2.17329	1.60401e-77	True Positive
FSTL4	downregulated	2	HGNC:21389	OTTHUMG00000162729.4	-3.58482	-0.562644	-22.1673	4.52224e-80	1.75409e-78	171.583	-2.19687	1.73654e-77	True Positive
WNT8B	downregulated	2	HGNC:12789	OTTHUMG00000018912.2	-3.43199	-3.5178	-22.1578	5.07681e-80	1.96356e-78	171.63	-2.14796	1.94442e-77	True Positive
INSRR	downregulated	2	HGNC:6093	OTTHUMG00000041291.2	-4.59278	-2.71092	-22.1365	6.58641e-80	2.54018e-78	171.304	-2.48357	2.51601e-77	True Positive
SERPINA4	downregulated	2	HGNC:8948	OTTHUMG00000170859.2	-5.24528	-2.16579	-22.1201	8.05207e-80	3.09661e-78	171.037	-2.64277	3.06784e-77	True Positive
MYLK3	downregulated	1	HGNC:29826	OTTHUMG00000132543.6	-3.10649	-0.713795	-22.0949	1.09624e-79	4.20986e-78	170.735	-2.03791	4.1657e-77	True Positive
DDN	downregulated	2	HGNC:24458	OTTHUMG00000156183.2	-5.11957	-2.32125	-22.0882	1.18925e-79	4.56058e-78	170.658	-2.61343	4.50725e-77	True Positive
RPS6KA6	downregulated	2	HGNC:10435	OTTHUMG00000021923.2	-4.37142	1.52564	-22.0613	1.65204e-79	6.29961e-78	170.102	-2.4253	6.24469e-77	True Positive
PLXNA4	downregulated	2	HGNC:9102	OTTHUMG00000155108.3	-3.21917	0.643717	-22.0282	2.47611e-79	9.41547e-78	169.809	-2.07696	9.33493e-77	True Positive
AC005281.1	downregulated	2		OTTHUMG00000152384.1	-4.09033	-3.90991	-22.0192	2.76555e-79	1.04866e-77	169.94	-2.34776	1.03985e-76	True Positive
FGF10	downregulated	2	HGNC:3666	OTTHUMG00000131153.5	-4.25423	-3.44768	-22.0045	3.30897e-79	1.25297e-77	169.742	-2.39348	1.24086e-76	True Positive
HSD11B2	downregulated	1	HGNC:5209	OTTHUMG00000137507.6	-4.26228	5.31437	-22.0013	3.44186e-79	1.30147e-77	169.27	-2.39569	1.28726e-76	True Positive
MAL	downregulated	2	HGNC:6817	OTTHUMG00000132011.5	-5.36121	4.06931	-21.9952	3.70807e-79	1.40017e-77	169.212	-2.6693	1.38311e-76	True Positive
DEGS2	downregulated	1	HGNC:20113	OTTHUMG00000171537.3	-3.09352	1.44513	-21.9948	3.72818e-79	1.4058e-77	169.341	-2.03334	1.38688e-76	True Positive
LRP1B	downregulated	1	HGNC:6693	OTTHUMG00000131799.6	-4.17819	-2.05812	-21.9749	4.75088e-79	1.78646e-77	169.313	-2.37245	1.76258e-76	True Positive
MST1L	downregulated	1	HGNC:7390	OTTHUMG00000002578.4	-4.17909	0.954635	-21.9599	5.70735e-79	2.14315e-77	168.901	-2.3727	2.11172e-76	True Positive
VAT1L	downregulated	2	HGNC:29315	OTTHUMG00000176845.3	-4.00382	0.436142	-21.9429	7.02414e-79	2.63031e-77	168.74	-2.32303	2.59191e-76	True Positive
CCNP	downregulated	2	HGNC:25805	OTTHUMG00000160481.5	-4.09166	-2.46317	-21.9352	7.72414e-79	2.88845e-77	168.86	-2.34813	2.84248e-76	True Positive
CCDC160	downregulated	2	HGNC:37286	OTTHUMG00000164183.2	-3.01831	0.417831	-21.9188	9.43436e-79	3.51826e-77	168.505	-2.00659	3.46241e-76	True Positive
FA2H	downregulated	2	HGNC:21197	OTTHUMG00000137603.6	-3.69298	0.097205	-21.9077	1.08065e-78	4.02442e-77	168.355	-2.2305	3.95518e-76	True Positive
DIO1	downregulated	2	HGNC:2883	OTTHUMG00000008435.5	-4.77613	-0.349821	-21.9043	1.12627e-78	4.18854e-77	168.28	-2.5301	4.11088e-76	True Positive
CCDC185	downregulated	2	HGNC:26654	OTTHUMG00000037987.2	-3.4671	-5.5869	-21.8582	1.97769e-78	7.32475e-77	168.01	-2.15934	7.19879e-76	True Positive
KCNA4	downregulated	2	HGNC:6222	OTTHUMG00000166144.3	-3.60699	-4.90203	-21.8403	2.46095e-78	9.0527e-77	167.785	-2.20383	8.93326e-76	True Positive
Z93403.1	downregulated	2		OTTHUMG00000021383.1	-3.95992	-4.55277	-21.7811	5.07451e-78	1.86162e-76	167.055	-2.31032	1.83697e-75	True Positive
NUDT10	downregulated	2	HGNC:17621	OTTHUMG00000021530.2	-3.24422	-1.43036	-21.7804	5.11591e-78	1.87426e-76	166.946	-2.0855	1.84684e-75	True Positive
SHISA3	downregulated	2	HGNC:25159	OTTHUMG00000161043.2	-3.86752	2.38603	-21.7755	5.43236e-78	1.98751e-76	166.583	-2.28319	1.95565e-75	True Positive
AC008751.3	downregulated	2		OTTHUMG00000195735.1	-3.08721	-4.81056	-21.7575	6.76699e-78	2.47246e-76	166.781	-2.03112	2.42935e-75	True Positive
IYD	downregulated	2	HGNC:21071	OTTHUMG00000016347.4	-4.50027	0.336243	-21.7523	7.21398e-78	2.63223e-76	166.392	-2.4595	2.5826e-75	True Positive
UGT2A1	downregulated	2	HGNC:12542	OTTHUMG00000184942.4	-4.10387	-5.68928	-21.7358	8.81759e-78	3.2087e-76	166.518	-2.35159	3.14788e-75	True Positive
CCBE1	downregulated	2	HGNC:29426	OTTHUMG00000180087.6	-4.31074	-0.662018	-21.7285	9.6452e-78	3.50046e-76	166.192	-2.40891	3.43369e-75	True Positive
GRIK2	downregulated	2	HGNC:4580	OTTHUMG00000016328.7	-3.40875	-1.84838	-21.7186	1.08789e-77	3.94291e-76	166.21	-2.14037	3.86201e-75	True Positive
ABCA13	downregulated	1	HGNC:14638	OTTHUMG00000155840.7	-4.38698	-2.66888	-21.7179	1.09751e-77	3.97247e-76	166.211	-2.42948	3.8852e-75	True Positive
PCAT14	downregulated	2	HGNC:48977	OTTHUMG00000189569.1	-3.69939	-5.05411	-21.6893	1.55536e-77	5.60717e-76	165.95	-2.23247	5.49042e-75	True Positive
WNT7B	downregulated	1	HGNC:12787	OTTHUMG00000154636.3	-5.04144	-1.96574	-21.6889	1.56346e-77	5.62889e-76	165.783	-2.59489	5.50339e-75	True Positive
TACR3	downregulated	2	HGNC:11528	OTTHUMG00000131124.2	-4.15258	-4.94522	-21.6811	1.71951e-77	6.18247e-76	165.843	-2.3653	6.03548e-75	True Positive
PHF21B	downregulated	2	HGNC:25161	OTTHUMG00000151199.5	-4.00457	-3.26562	-21.6667	2.04904e-77	7.35751e-76	165.627	-2.32325	7.17163e-75	True Positive
AL450352.1	downregulated	2		OTTHUMG00000195715.1	-3.24369	-5.4141	-21.6426	2.75235e-77	9.84373e-76	165.387	-2.08532	9.60569e-75	True Positive
ADGRA1	downregulated	1	HGNC:13838	OTTHUMG00000019304.5	-4.07532	-4.86837	-21.5842	5.60872e-77	1.99803e-75	164.665	-2.3435	1.95184e-74	True Positive
AC093523.1	downregulated	2		OTTHUMG00000162332.3	-3.02731	-4.8474	-21.5822	5.75131e-77	2.04614e-75	164.65	-2.00981	1.9957e-74	True Positive
RDH8	downregulated	2	HGNC:14423	OTTHUMG00000180392.3	-4.40298	-5.10722	-21.5347	1.02598e-76	3.63578e-75	164.064	-2.43376	3.54989e-74	True Positive
SLC30A2	downregulated	2	HGNC:11013	OTTHUMG00000007508.4	-4.79906	-0.334506	-21.5241	1.16815e-76	4.13418e-75	163.646	-2.53582	4.03011e-74	True Positive
AC079340.2	downregulated	1		OTTHUMG00000161724.2	-3.46183	-5.02869	-21.4892	1.78756e-76	6.30985e-75	163.518	-2.15763	6.14922e-74	True Positive
CLNK	downregulated	2	HGNC:17438	OTTHUMG00000160062.2	-3.81386	-0.245216	-21.4339	3.50725e-76	1.23479e-74	162.602	-2.26719	1.20299e-73	True Positive
MT1G	downregulated	1	HGNC:7399	OTTHUMG00000133275.2	-5.52505	2.43926	-21.4164	4.33763e-76	1.52516e-74	162.193	-2.70599	1.48347e-73	True Positive
AC084759.3	downregulated	2		OTTHUMG00000176909.1	-4.94943	-2.54589	-21.406	4.92696e-76	1.72788e-74	162.383	-2.57275	1.67964e-73	True Positive
AL627443.3	downregulated	2		OTTHUMG00000195380.1	-3.21541	-5.34191	-21.4058	4.94011e-76	1.73025e-74	162.511	-2.07567	1.67964e-73	True Positive
KLK7	downregulated	2	HGNC:6368	OTTHUMG00000182917.5	-5.72971	-4.32127	-21.3597	8.65801e-76	3.01682e-74	161.883	-2.75054	2.93507e-73	True Positive
AC005821.1	downregulated	2		OTTHUMG00000179191.3	-3.46001	-3.62843	-21.3375	1.13432e-75	3.94737e-74	161.65	-2.15705	3.834e-73	True Positive
SYT1	downregulated	2	HGNC:11509	OTTHUMG00000134326.5	-3.18727	-0.528059	-21.2983	1.83001e-75	6.35201e-74	161.02	-2.06601	6.16714e-73	True Positive
RNF223	downregulated	2	HGNC:40020	OTTHUMG00000185582.2	-3.80386	-4.52473	-21.2899	2.02704e-75	7.0179e-74	161.087	-2.26419	6.81084e-73	True Positive
AC011503.1	downregulated	2		OTTHUMG00000183389.2	-3.61403	-5.04057	-21.2807	2.26511e-75	7.83213e-74	160.988	-2.20603	7.58812e-73	True Positive
C5orf38	downregulated	1	HGNC:24226	OTTHUMG00000161741.12	-4.24471	-1.4291	-21.2699	2.58348e-75	8.91021e-74	160.685	-2.39086	8.62882e-73	True Positive
AC126323.1	downregulated	1		OTTHUMG00000173101.2	-3.54512	-4.9313	-21.1789	7.82101e-75	2.68713e-73	159.752	-2.18432	2.6044e-72	True Positive
NECTIN4	downregulated	2	HGNC:19688	OTTHUMG00000031475.2	-3.73718	-0.541189	-21.1672	9.02071e-75	3.08367e-73	159.395	-2.24403	2.99488e-72	True Positive
MYBPH	downregulated	2	HGNC:7552	OTTHUMG00000042121.2	-3.53548	-3.30404	-21.1566	1.02698e-74	3.50622e-73	159.441	-2.18126	3.39929e-72	True Positive
MTNR1A	downregulated	2	HGNC:7463	OTTHUMG00000185575.1	-3.91549	-4.24141	-21.1413	1.23685e-74	4.21214e-73	159.275	-2.29733	4.08161e-72	True Positive
HPD	downregulated	2	HGNC:5147	OTTHUMG00000169081.3	-5.08609	1.24039	-21.0524	3.64406e-74	1.23478e-72	157.814	-2.60551	1.19889e-71	True Positive
AC020978.4	downregulated	2		OTTHUMG00000176679.1	-3.08123	-4.0623	-21.0195	5.43611e-74	1.83742e-72	157.81	-2.029	1.78304e-71	True Positive
MYMK	downregulated	2	HGNC:33778	OTTHUMG00000131685.4	-3.47119	-4.86085	-21.0054	6.45119e-74	2.16968e-72	157.649	-2.16066	2.10954e-71	True Positive
RBM11	downregulated	2	HGNC:9897	OTTHUMG00000074263.2	-4.1322	-2.42681	-21.0001	6.881e-74	2.31137e-72	157.483	-2.35958	2.24321e-71	True Positive
GPR182	downregulated	2	HGNC:13708	OTTHUMG00000171005.3	-3.01326	-1.31342	-20.9974	7.10827e-74	2.38475e-72	157.431	-2.00478	2.31019e-71	True Positive
SFTA2	downregulated	2	HGNC:18386	OTTHUMG00000031183.4	-4.04996	-3.31979	-20.9692	1.00134e-73	3.34281e-72	157.159	-2.33627	3.24433e-71	True Positive
HOXB8	downregulated	2	HGNC:5119	OTTHUMG00000159904.4	-3.21262	2.35254	-20.9615	1.09953e-73	3.66157e-72	156.696	-2.07472	3.55147e-71	True Positive
GYG2P1	downregulated	2	HGNC:4701	OTTHUMG00000036382.5	-4.76528	-4.89857	-20.9169	1.89108e-73	6.2744e-72	156.56	-2.52739	6.08927e-71	True Positive
RAB3B	downregulated	2	HGNC:9778	OTTHUMG00000008627.2	-4.18018	-0.995176	-20.9166	1.89836e-73	6.29083e-72	156.361	-2.373	6.09372e-71	True Positive
LINC00871	downregulated	2	HGNC:47038	OTTHUMG00000170871.8	-4.10135	-5.30008	-20.9076	2.11609e-73	7.00379e-72	156.465	-2.35088	6.77148e-71	True Positive
KCNH3	downregulated	2	HGNC:6252	OTTHUMG00000169517.6	-3.01543	-1.07792	-20.905	2.18636e-73	7.21873e-72	156.295	-2.00556	6.97449e-71	True Positive
C11orf53	downregulated	2	HGNC:30527	OTTHUMG00000166656.3	-3.78835	-5.52899	-20.9037	2.22e-73	7.32085e-72	156.425	-2.25953	7.05959e-71	True Positive
ALDH1A2	downregulated	2	HGNC:15472	OTTHUMG00000132624.6	-3.45861	2.61095	-20.8709	3.30607e-73	1.08627e-71	155.577	-2.15659	1.04802e-70	True Positive
KIAA1549L	downregulated	1	HGNC:24836	OTTHUMG00000150410.8	-3.05682	-0.0938966	-20.8397	4.83053e-73	1.58331e-71	155.426	-2.02035	1.52645e-70	True Positive
PNMT	downregulated	1	HGNC:9160	OTTHUMG00000133209.3	-3.73445	-3.73676	-20.7632	1.22133e-72	3.96479e-71	154.688	-2.2432	3.8472e-70	True Positive
ASB5	downregulated	1	HGNC:17180	OTTHUMG00000160793.4	-4.23487	-3.74996	-20.7617	1.24436e-72	4.03471e-71	154.657	-2.38815	3.90729e-70	True Positive
KRT7	downregulated	1	HGNC:6445	OTTHUMG00000169580.2	-4.3019	2.66501	-20.7258	1.92343e-72	6.1994e-71	153.805	-2.40651	6.02034e-70	True Positive
CR2	downregulated	1	HGNC:2336	OTTHUMG00000036307.3	-4.7069	-2.28057	-20.7045	2.48828e-72	8.00092e-71	153.86	-2.51271	7.76344e-70	True Positive
PPP1R36	downregulated	2	HGNC:20097	OTTHUMG00000141316.4	-3.12487	-1.11832	-20.6904	2.95382e-72	9.48657e-71	153.699	-2.04435	9.18639e-70	True Positive
ATP2C2	downregulated	1	HGNC:29103	OTTHUMG00000176737.2	-3.00495	-0.971729	-20.6813	3.29787e-72	1.05664e-70	153.581	-2.00179	1.02234e-69	True Positive
CLDN10-AS1	downregulated	2	HGNC:39907	OTTHUMG00000017220.1	-3.4091	-2.80859	-20.6727	3.66079e-72	1.17016e-70	153.566	-2.14048	1.13118e-69	True Positive
AC103563.2	downregulated	1		OTTHUMG00000155169.1	-3.83436	-3.87626	-20.6552	4.52596e-72	1.445e-70	153.384	-2.27332	1.394e-69	True Positive
AC110774.1	downregulated	2		OTTHUMG00000176035.1	-3.3195	-2.98072	-20.651	4.7626e-72	1.51876e-70	153.313	-2.11086	1.45927e-69	True Positive
AC108174.1	downregulated	1		OTTHUMG00000162767.1	-3.28767	-5.0751	-20.6509	4.76886e-72	1.51897e-70	153.368	-2.10019	1.45927e-69	True Positive
ADAMTS16	downregulated	2	HGNC:17108	OTTHUMG00000161663.1	-3.33117	0.971249	-20.646	5.06094e-72	1.60822e-70	152.961	-2.11476	1.54359e-69	True Positive
TRNP1	downregulated	2	HGNC:34348	OTTHUMG00000004277.5	-3.30082	1.32178	-20.5876	1.02724e-71	3.24522e-70	152.231	-2.10461	3.12282e-69	True Positive
UTS2R	downregulated	2	HGNC:4468	OTTHUMG00000178835.1	-3.61653	-5.218	-20.5578	1.47371e-71	4.64484e-70	152.243	-2.20681	4.46533e-69	True Positive
TUBAL3	downregulated	2	HGNC:23534	OTTHUMG00000017595.4	-5.05577	-4.02538	-20.536	1.91754e-71	6.02267e-70	151.915	-2.59831	5.79097e-69	True Positive
LINC01018	downregulated	2	HGNC:27394	OTTHUMG00000161680.17	-3.58522	-1.16925	-20.5175	2.39827e-71	7.51513e-70	151.584	-2.19699	7.21879e-69	True Positive
PART1	downregulated	2	HGNC:17263	OTTHUMG00000162213.5	-4.57748	-3.50226	-20.5037	2.8368e-71	8.86878e-70	151.517	-2.47961	8.51041e-69	True Positive
SMIM22	downregulated	2	HGNC:48329	OTTHUMG00000177849.3	-3.99612	-2.9994	-20.4767	3.93071e-71	1.22181e-69	151.19	-2.32081	1.17528e-68	True Positive
AC126177.6	downregulated	1		OTTHUMG00000169724.1	-3.26528	-5.10189	-20.4167	8.12656e-71	2.51737e-69	150.544	-2.09264	2.42171e-68	True Positive
AUXG01000058.1	downregulated	2		OTTHUMG00000193470.2	-3.31565	-0.781317	-20.402	9.70837e-71	2.9898e-69	150.171	-2.10958	2.8765e-68	True Positive
NAP1L2	downregulated	2	HGNC:7638	OTTHUMG00000021827.2	-3.28334	1.39686	-20.4019	9.7179e-71	2.9898e-69	149.981	-2.09874	2.8765e-68	True Positive
ADAMTS19	downregulated	2	HGNC:17111	OTTHUMG00000128990.4	-4.27787	-5.13656	-20.3741	1.36064e-70	4.17664e-69	150.017	-2.39996	4.01388e-68	True Positive
HPCAL4	downregulated	2	HGNC:18212	OTTHUMG00000009246.2	-4.40762	-1.54858	-20.3456	1.92028e-70	5.86129e-69	149.482	-2.43499	5.64562e-68	True Positive
AL355612.1	downregulated	2		OTTHUMG00000185778.3	-3.33626	-5.30397	-20.3295	2.33288e-70	7.0887e-69	149.496	-2.11645	6.83533e-68	True Positive
VSNL1	downregulated	2	HGNC:12722	OTTHUMG00000090645.6	-4.03687	-2.85088	-20.3267	2.41162e-70	7.31974e-69	149.369	-2.33253	7.04192e-68	True Positive
INSYN1	downregulated	1	HGNC:33753	OTTHUMG00000172556.4	-3.32535	0.510368	-20.278	4.34718e-70	1.31651e-68	148.558	-2.11282	1.26503e-67	True Positive
AL049839.2	downregulated	2		OTTHUMG00000186018.1	-3.66688	-4.41533	-20.1982	1.13903e-69	3.43027e-68	147.893	-2.22246	3.30319e-67	True Positive
NCCRP1	downregulated	2	HGNC:33739	OTTHUMG00000182802.2	-3.26742	-1.78593	-20.1706	1.58978e-69	4.76654e-68	147.457	-2.09336	4.59448e-67	True Positive
TMC4	downregulated	1	HGNC:22998	OTTHUMG00000066485.28	-3.33209	3.43529	-20.147	2.11397e-69	6.32415e-68	146.794	-2.11506	6.08822e-67	True Positive
UNC13C	downregulated	1	HGNC:23149	OTTHUMG00000172542.8	-4.11775	-2.35708	-20.1338	2.48005e-69	7.41112e-68	147.015	-2.35551	7.11773e-67	True Positive
EPCAM	downregulated	1	HGNC:11529	OTTHUMG00000128853.10	-3.58849	5.34797	-20.1141	3.14493e-69	9.38764e-68	146.359	-2.19802	8.99451e-67	True Positive
CGN	downregulated	2	HGNC:17429	OTTHUMG00000012497.16	-3.20724	3.65923	-20.0946	3.97874e-69	1.18504e-67	146.155	-2.07287	1.13394e-66	True Positive
CTXN3	downregulated	2	HGNC:31110	OTTHUMG00000163285.1	-5.71565	-1.89891	-20.0333	8.32692e-69	2.46386e-67	145.667	-2.74753	2.36485e-66	True Positive
SH3GL3	downregulated	2	HGNC:10832	OTTHUMG00000147361.4	-4.21638	-3.75797	-20.0058	1.16e-68	3.4174e-67	145.548	-2.38305	3.28281e-66	True Positive
CRABP1	downregulated	1	HGNC:2338	OTTHUMG00000143862.5	-4.82933	-4.69842	-19.9776	1.62969e-68	4.76998e-67	145.225	-2.54333	4.59573e-66	True Positive
AC018541.1	downregulated	2		OTTHUMG00000163748.3	-4.32509	-3.42913	-19.9699	1.78744e-68	5.2204e-67	145.093	-2.4128	5.0227e-66	True Positive
AC126177.5	downregulated	2		OTTHUMG00000169721.2	-3.37315	-4.79184	-19.9427	2.48289e-68	7.22815e-67	144.836	-2.12867	6.95209e-66	True Positive
DOK7	downregulated	1	HGNC:26594	OTTHUMG00000122087.8	-3.28401	-0.880813	-19.9399	2.56605e-68	7.4622e-67	144.623	-2.09896	7.15927e-66	True Positive
MESTIT1	downregulated	2	HGNC:17991	OTTHUMG00000186331.3	-3.30894	-4.3704	-19.9202	3.25318e-68	9.40989e-67	144.558	-2.10733	9.04383e-66	True Positive
NDNF	downregulated	2	HGNC:26256	OTTHUMG00000132973.5	-5.27472	0.882497	-19.872	5.81312e-68	1.66898e-66	143.565	-2.64955	1.61024e-65	True Positive
RSPO1	downregulated	2	HGNC:21679	OTTHUMG00000004321.5	-3.73915	-4.66859	-19.8521	7.38529e-68	2.11587e-66	143.741	-2.24463	2.03834e-65	True Positive
NPY5R	downregulated	2	HGNC:7958	OTTHUMG00000161353.3	-3.1469	-0.590606	-19.8428	8.26186e-68	2.3645e-66	143.437	-2.05203	2.27201e-65	True Positive
NAP1L6P	downregulated	1	HGNC:31706	OTTHUMG00000021826.2	-4.12838	-3.64084	-19.7928	1.50792e-67	4.27941e-66	142.986	-2.3585	4.13171e-65	True Positive
LMX1B	downregulated	2	HGNC:6654	OTTHUMG00000020692.10	-5.04181	-2.98572	-19.7758	1.84868e-67	5.23549e-66	142.705	-2.59498	5.04691e-65	True Positive
AC007938.1	downregulated	2		OTTHUMG00000173197.1	-3.17259	-4.62865	-19.7619	2.18517e-67	6.16262e-66	142.669	-2.06094	5.94365e-65	True Positive
GDNF	downregulated	2	HGNC:4232	OTTHUMG00000090809.4	-3.66651	-3.08582	-19.7286	3.2606e-67	9.16692e-66	142.205	-2.22234	8.83622e-65	True Positive
AC025811.1	downregulated	2		OTTHUMG00000184951.1	-3.22262	-5.31211	-19.7204	3.59612e-67	1.00997e-65	142.187	-2.07814	9.70951e-65	True Positive
PPP1R1A	downregulated	2	HGNC:9286	OTTHUMG00000169934.4	-5.85919	2.08688	-19.7194	3.64349e-67	1.02222e-65	141.682	-2.77804	9.801e-65	True Positive
CTXND1	downregulated	2	HGNC:50507	OTTHUMG00000172080.6	-3.43389	0.408514	-19.714	3.88683e-67	1.08711e-65	141.775	-2.14857	1.04167e-64	True Positive
FAXC	downregulated	2	HGNC:20742	OTTHUMG00000015261.5	-4.08246	-1.51555	-19.6691	6.66456e-67	1.84684e-65	141.372	-2.34553	1.77944e-64	True Positive
IGSF11	downregulated	1	HGNC:16669	OTTHUMG00000159387.5	-3.66034	-1.0488	-19.663	7.17124e-67	1.98522e-65	141.282	-2.22044	1.90755e-64	True Positive
KCNMB2	downregulated	1	HGNC:6286	OTTHUMG00000157264.6	-3.50544	-1.66932	-19.6475	8.63598e-67	2.38826e-65	141.158	-2.17167	2.28854e-64	True Positive
AL355102.4	downregulated	2		OTTHUMG00000171397.1	-4.15817	-3.44544	-19.6233	1.15475e-66	3.18367e-65	140.947	-2.36686	3.04854e-64	True Positive
TAC1	downregulated	2	HGNC:11517	OTTHUMG00000154069.4	-4.26716	-4.50382	-19.6111	1.33623e-66	3.67654e-65	140.84	-2.39703	3.51429e-64	True Positive
LRRN1	downregulated	1	HGNC:20980	OTTHUMG00000154934.3	-3.34626	-1.64603	-19.5975	1.57399e-66	4.32194e-65	140.566	-2.11978	4.12386e-64	True Positive
PRMT8	downregulated	2	HGNC:5188	OTTHUMG00000128493.6	-3.17271	-3.84	-19.5804	1.93255e-66	5.29037e-65	140.476	-2.06098	5.04395e-64	True Positive
AL049629.1	downregulated	2		OTTHUMG00000166269.1	-3.38134	-3.51334	-19.5784	1.98018e-66	5.40459e-65	140.435	-2.13137	5.12887e-64	True Positive
SLC13A3	downregulated	1	HGNC:14430	OTTHUMG00000033042.9	-5.24132	1.76516	-19.5784	1.98026e-66	5.40459e-65	140.006	-2.64185	5.12887e-64	True Positive
CHD5	downregulated	2	HGNC:16816	OTTHUMG00000000952.7	-3.56508	-2.37556	-19.5716	2.14856e-66	5.85211e-65	140.292	-2.19064	5.54327e-64	True Positive
NPAP1	downregulated	2	HGNC:1190	OTTHUMG00000129179.2	-3.61171	-4.16681	-19.5429	3.02925e-66	8.22608e-65	140.028	-2.2053	7.78518e-64	True Positive
SLC30A8	downregulated	2	HGNC:20303	OTTHUMG00000164962.3	-4.41215	-2.94807	-19.5242	3.79347e-66	1.02807e-64	139.719	-2.4362	9.71129e-64	True Positive
LINC02012	downregulated	2	HGNC:52847	OTTHUMG00000186169.1	-3.20383	-3.33611	-19.5211	3.93476e-66	1.0653e-64	139.749	-2.07171	1.00336e-63	True Positive
AC147055.1	downregulated	2		OTTHUMG00000161503.1	-3.63093	-4.98609	-19.5205	3.96136e-66	1.07143e-64	139.783	-2.2113	1.00618e-63	True Positive
CNGA1	downregulated	2	HGNC:2148	OTTHUMG00000160668.11	-3.02443	0.385087	-19.4702	7.2396e-66	1.94836e-64	138.894	-2.00878	1.83162e-63	True Positive
ZNF98	downregulated	1	HGNC:13174	OTTHUMG00000182940.3	-3.61629	-2.67301	-19.46	8.18188e-66	2.1954e-64	138.974	-2.20673	2.06183e-63	True Positive
NT5C1A	downregulated	2	HGNC:17819	OTTHUMG00000009244.2	-3.22301	-4.82695	-19.4548	8.71122e-66	2.33281e-64	139	-2.07827	2.18652e-63	True Positive
DLGAP2	downregulated	2	HGNC:2906	OTTHUMG00000163599.5	-3.03834	-2.10817	-19.4482	9.43185e-66	2.5233e-64	138.822	-2.01376	2.35796e-63	True Positive
AL121956.7	downregulated	2		OTTHUMG00000195542.1	-3.18862	-5.12005	-19.4337	1.12125e-65	2.99375e-64	138.758	-2.06648	2.7919e-63	True Positive
BSPRY	downregulated	2	HGNC:18232	OTTHUMG00000021006.3	-3.28749	1.90875	-19.4241	1.25844e-65	3.35345e-64	138.192	-2.10013	3.12094e-63	True Positive
PCDHA12	downregulated	2	HGNC:8666	OTTHUMG00000163366.5	-3.59847	-2.32098	-19.3647	2.56286e-65	6.75628e-64	137.815	-2.20115	6.33027e-63	True Positive
CBLC	downregulated	2	HGNC:15961	OTTHUMG00000150715.5	-3.41627	-0.305596	-19.3479	3.13359e-65	8.23679e-64	137.469	-2.14283	7.70864e-63	True Positive
AC087762.1	downregulated	2		OTTHUMG00000172376.1	-3.41687	-3.11779	-19.2346	1.21425e-64	3.15495e-63	136.313	-2.14303	2.97491e-62	True Positive
PROZ	downregulated	2	HGNC:9460	OTTHUMG00000017376.4	-3.9527	-2.63233	-19.2247	1.36668e-64	3.53405e-63	136.144	-2.30822	3.3347e-62	True Positive
SPTSSB	downregulated	2	HGNC:24045	OTTHUMG00000159073.1	-3.44598	-2.78277	-19.199	1.8584e-64	4.78272e-63	135.874	-2.1525	4.5159e-62	True Positive
AC092078.3	downregulated	2		OTTHUMG00000195868.1	-3.33199	-3.22491	-19.1907	2.0516e-64	5.26992e-63	135.799	-2.11503	4.96487e-62	True Positive
FAM245B	downregulated	2	HGNC:54133	OTTHUMG00000193026.5	-3.99258	-2.87814	-19.1202	4.75658e-64	1.21147e-62	134.917	-2.31979	1.14633e-61	True Positive
CKMT1B	downregulated	2	HGNC:1995	OTTHUMG00000059900.7	-4.58634	-3.17608	-19.118	4.88615e-64	1.24214e-62	134.886	-2.4819	1.17268e-61	True Positive
ALX1	downregulated	2	HGNC:1494	OTTHUMG00000169820.2	-4.00902	-3.079	-19.0938	6.51803e-64	1.6477e-62	134.617	-2.32453	1.55781e-61	True Positive
SLC22A8	downregulated	2	HGNC:10972	OTTHUMG00000167768.3	-6.31796	-0.499247	-19.0897	6.84968e-64	1.72671e-62	134.248	-2.87144	1.63022e-61	True Positive
CDH18	downregulated	1	HGNC:1757	OTTHUMG00000090578.5	-3.79563	-4.93564	-19.0682	8.84741e-64	2.22203e-62	134.392	-2.26172	2.09634e-61	True Positive
CLIC5	downregulated	2	HGNC:13517	OTTHUMG00000014775.11	-3.42245	3.54524	-19.0679	8.88282e-64	2.22885e-62	133.86	-2.14485	2.09634e-61	True Positive
AC025271.4	downregulated	2		OTTHUMG00000173069.1	-3.12761	-2.2043	-19.0505	1.09289e-63	2.73718e-62	134.086	-2.04531	2.56829e-61	True Positive
RAP1GAP	downregulated	1	HGNC:9858	OTTHUMG00000007513.12	-3.21577	5.21812	-18.9933	2.16088e-63	5.34281e-62	132.939	-2.0758	5.05647e-61	True Positive
GPC5-AS1	downregulated	2	HGNC:39886	OTTHUMG00000017199.1	-3.27637	-5.34966	-18.9824	2.46158e-63	6.07518e-62	133.393	-2.09639	5.73547e-61	True Positive
GABRP	downregulated	1	HGNC:4089	OTTHUMG00000130443.5	-3.57364	-0.38005	-18.9815	2.48779e-63	6.13429e-62	133.101	-2.19334	5.77167e-61	True Positive
FOXI2	downregulated	2	HGNC:32448	OTTHUMG00000019250.3	-4.39403	-1.77332	-18.9329	4.43319e-63	1.08325e-61	132.588	-2.43136	1.02407e-60	True Positive
C21orf62	downregulated	1	HGNC:1305	OTTHUMG00000163477.3	-3.39873	1.34375	-18.8845	7.88974e-63	1.91233e-61	131.798	-2.13709	1.81464e-60	True Positive
AP003071.4	downregulated	2		OTTHUMG00000172938.1	-3.27725	-2.80513	-18.7984	2.19732e-62	5.27864e-61	131.12	-2.09668	5.03186e-60	True Positive
PLCZ1	downregulated	1	HGNC:19218	OTTHUMG00000168937.13	-3.03708	-4.61884	-18.7932	2.33683e-62	5.60881e-61	131.136	-2.01331	5.32798e-60	True Positive
CYP1A1	downregulated	1	HGNC:2595	OTTHUMG00000142812.5	-4.5168	-4.24118	-18.7712	3.03227e-62	7.27154e-61	130.83	-2.46383	6.88326e-60	True Positive
SIM1	downregulated	2	HGNC:10882	OTTHUMG00000015275.3	-5.33384	1.649	-18.7708	3.04838e-62	7.30371e-61	130.384	-2.66308	6.88934e-60	True Positive
OVOL1	downregulated	2	HGNC:8525	OTTHUMG00000166600.2	-3.1647	0.409439	-18.7497	3.91557e-62	9.33188e-61	130.301	-2.05821	8.81004e-60	True Positive
ADH1B	downregulated	2	HGNC:250	OTTHUMG00000161413.4	-4.3738	2.81099	-18.7428	4.25141e-62	1.01145e-60	130.017	-2.42594	9.52315e-60	True Positive
AC011239.2	downregulated	2		OTTHUMG00000151890.1	-3.06772	-3.53575	-18.7054	6.62594e-62	1.5681e-60	130.06	-2.02422	1.47758e-59	True Positive
LINC01485	downregulated	1	HGNC:51138	OTTHUMG00000163337.7	-3.73504	-2.64534	-18.6808	8.87145e-62	2.09403e-60	129.702	-2.24338	1.96946e-59	True Positive
COL18A1-AS1	downregulated	2	HGNC:23132	OTTHUMG00000090401.3	-3.05219	-1.49049	-18.6418	1.40818e-61	3.30947e-60	129.196	-2.0187	3.11208e-59	True Positive
IGSF5	downregulated	2	HGNC:5952	OTTHUMG00000086724.1	-3.34017	-3.37146	-18.6255	1.70905e-61	4.00613e-60	129.103	-2.11775	3.7599e-59	True Positive
AC093496.1	downregulated	2		OTTHUMG00000167094.1	-4.21192	-3.65932	-18.5907	2.58241e-61	5.99774e-60	128.674	-2.38181	5.65547e-59	True Positive
DPEP1	downregulated	2	HGNC:3002	OTTHUMG00000138052.4	-4.48842	2.14245	-18.5417	4.61017e-61	1.06407e-59	127.662	-2.45639	1.00502e-58	True Positive
AP000547.3	downregulated	2		OTTHUMG00000141300.11	-3.23073	-1.12648	-18.5278	5.43678e-61	1.25166e-59	127.814	-2.08091	1.17978e-58	True Positive
ALB	downregulated	1	HGNC:399	OTTHUMG00000129919.6	-4.4488	1.10101	-18.5254	5.59696e-61	1.28744e-59	127.519	-2.44594	1.20894e-58	True Positive
IL11	downregulated	2	HGNC:5966	OTTHUMG00000180789.3	-3.56938	-3.16894	-18.5232	5.73977e-61	1.31917e-59	127.88	-2.192	1.23405e-58	True Positive
GLDCP1	downregulated	1	HGNC:4314	OTTHUMG00000160768.4	-3.10405	-3.64715	-18.5063	7.01372e-61	1.60923e-59	127.713	-2.03705	1.50094e-58	True Positive
GALNT17	downregulated	2	HGNC:16347	OTTHUMG00000129783.5	-4.48929	-0.878954	-18.472	1.05245e-60	2.40862e-59	127.047	-2.45662	2.24172e-58	True Positive
MCOLN3	downregulated	2	HGNC:13358	OTTHUMG00000009955.4	-3.31846	0.0642002	-18.4311	1.70614e-60	3.89148e-59	126.557	-2.11052	3.61701e-58	True Positive
AIF1L	downregulated	1	HGNC:28904	OTTHUMG00000020817.4	-3.9119	6.74393	-18.4257	1.8197e-60	4.14701e-59	126.218	-2.29628	3.83956e-58	True Positive
MGAT4C	downregulated	2	HGNC:30871	OTTHUMG00000169846.8	-3.30986	-3.42977	-18.4183	1.98618e-60	4.51503e-59	126.662	-2.10764	4.17099e-58	True Positive
SLC38A4	downregulated	1	HGNC:14679	OTTHUMG00000169518.4	-3.9033	0.259424	-18.3571	4.092e-60	9.28641e-59	125.623	-2.29375	8.55229e-58	True Positive
TMEM72	downregulated	1	HGNC:31658	OTTHUMG00000018067.4	-4.13265	3.86919	-18.3102	7.11416e-60	1.59841e-58	124.874	-2.3597	1.47974e-57	True Positive
SLC36A2	downregulated	2	HGNC:18762	OTTHUMG00000130129.3	-5.45571	-1.56471	-18.2912	8.90085e-60	1.99323e-58	124.903	-2.69058	1.84248e-57	True Positive
MALRD1	downregulated	1	HGNC:24331	OTTHUMG00000017779.7	-3.30477	-2.18111	-18.2551	1.36231e-59	3.03564e-58	124.675	-2.10594	2.80635e-57	True Positive
AC026462.3	downregulated	2		OTTHUMG00000173224.12	-3.26217	-1.24106	-18.231	1.81041e-59	4.01762e-58	124.323	-2.09159	3.71133e-57	True Positive
CHGA	downregulated	1	HGNC:1929	OTTHUMG00000171225.3	-3.52166	-3.49288	-18.2184	2.10133e-59	4.65559e-58	124.308	-2.17685	4.2867e-57	True Positive
STRA6	downregulated	2	HGNC:30650	OTTHUMG00000138998.5	-3.77796	-0.804345	-18.2023	2.53832e-59	5.60543e-58	123.906	-2.25639	5.1528e-57	True Positive
SLC7A4	downregulated	2	HGNC:11062	OTTHUMG00000150896.3	-3.38962	-3.77702	-18.1867	3.05149e-59	6.72222e-58	123.952	-2.1341	6.14015e-57	True Positive
UCHL1	downregulated	1	HGNC:12513	OTTHUMG00000099377.17	-3.74743	2.91966	-18.1866	3.0548e-59	6.72404e-58	123.454	-2.24715	6.14015e-57	True Positive
CHRDL1	downregulated	2	HGNC:29861	OTTHUMG00000022199.4	-4.82837	0.214202	-18.1793	3.3302e-59	7.32427e-58	123.485	-2.54309	6.66039e-57	True Positive
SHOC1	downregulated	1	HGNC:26535	OTTHUMG00000020495.5	-3.02494	-1.16113	-18.1749	3.50452e-59	7.70141e-58	123.674	-2.00897	6.97399e-57	True Positive
ATRNL1	downregulated	1	HGNC:29063	OTTHUMG00000019096.13	-3.59586	0.354052	-18.1738	3.55058e-59	7.79631e-58	123.48	-2.20033	7.03015e-57	True Positive
CBLN2	downregulated	1	HGNC:1544	OTTHUMG00000132825.3	-3.84703	-2.71707	-18.1542	4.47219e-59	9.812e-58	123.501	-2.2771	8.81022e-57	True Positive
UGT3A2	downregulated	1	HGNC:27266	OTTHUMG00000131108.4	-3.81134	-2.1637	-18.1534	4.51479e-59	9.89743e-58	123.451	-2.26644	8.84898e-57	True Positive
CKMT1A	downregulated	2	HGNC:31736	OTTHUMG00000059898.16	-4.37384	-3.21949	-18.1093	7.5852e-59	1.65481e-57	122.981	-2.42595	1.47911e-56	True Positive
AGR3	downregulated	2	HGNC:24167	OTTHUMG00000128411.4	-4.32264	-4.21493	-18.0764	1.11719e-58	2.42169e-57	122.653	-2.41214	2.16736e-56	True Positive
ARG2	downregulated	2	HGNC:664	OTTHUMG00000171807.3	-3.22527	2.9161	-18.0531	1.46896e-58	3.17656e-57	121.894	-2.07904	2.83508e-56	True Positive
PDGFRA	downregulated	2	HGNC:8803	OTTHUMG00000128699.6	-3.5906	2.54229	-17.9477	5.06247e-58	1.0852e-56	120.67	-2.19868	9.71994e-56	True Positive
PWRN1	downregulated	2	HGNC:33235	OTTHUMG00000173077.34	-3.66244	-2.98963	-17.9466	5.13181e-58	1.0992e-56	121.093	-2.22109	9.80176e-56	True Positive
RASD1	downregulated	1	HGNC:15828	OTTHUMG00000059292.4	-3.02893	4.79147	-17.935	5.87947e-58	1.25835e-56	120.452	-2.0104	1.1171e-55	True Positive
NDUFB4P11	downregulated	1	HGNC:45259	OTTHUMG00000171891.1	-3.34642	-3.96889	-17.9169	7.26529e-58	1.54882e-56	120.802	-2.11983	1.37314e-55	True Positive
SLCO1A2	downregulated	1	HGNC:10956	OTTHUMG00000156259.10	-4.40626	-2.90244	-17.8497	1.59683e-57	3.36964e-56	119.924	-2.43463	3.00203e-55	True Positive
TTR	downregulated	2	HGNC:12405	OTTHUMG00000131984.4	-4.56085	-3.35872	-17.8416	1.75567e-57	3.69619e-56	119.85	-2.47531	3.2831e-55	True Positive
AC092306.1	downregulated	2		OTTHUMG00000192457.1	-3.0168	-4.58685	-17.8148	2.40516e-57	5.04786e-56	119.641	-2.00605	4.4736e-55	True Positive
TOX3	downregulated	2	HGNC:11972	OTTHUMG00000173222.5	-4.07524	1.44558	-17.7303	6.45825e-57	1.33372e-55	118.177	-2.34348	1.19478e-54	True Positive
FAM180A	downregulated	2	HGNC:33773	OTTHUMG00000155537.5	-3.36337	-0.893246	-17.7231	7.02847e-57	1.44927e-55	118.342	-2.12544	1.29324e-54	True Positive
ANXA3	downregulated	1	HGNC:541	OTTHUMG00000130198.10	-3.1905	2.49388	-17.7196	7.32318e-57	1.50774e-55	118.016	-2.06712	1.34014e-54	True Positive
WT1-AS	downregulated	2	HGNC:18135	OTTHUMG00000039557.3	-3.76699	-3.47694	-17.71	8.18418e-57	1.68245e-55	118.352	-2.25308	1.48952e-54	True Positive
FAR2P3	downregulated	2	HGNC:49285	OTTHUMG00000154049.2	-3.03524	-4.79215	-17.6622	1.43036e-56	2.92269e-55	117.872	-2.01265	2.58895e-54	True Positive
KLC3	downregulated	1	HGNC:20717	OTTHUMG00000143722.5	-3.60728	-1.73886	-17.6613	1.44574e-56	2.95188e-55	117.684	-2.20391	2.60233e-54	True Positive
LONRF2	downregulated	2	HGNC:24788	OTTHUMG00000130668.4	-3.24002	1.40581	-17.6307	2.06557e-56	4.20159e-55	117.053	-2.08407	3.69736e-54	True Positive
CADM2	downregulated	2	HGNC:29849	OTTHUMG00000158990.3	-3.42572	-3.95689	-17.6115	2.58509e-56	5.23868e-55	117.242	-2.14591	4.60146e-54	True Positive
FAM151A	downregulated	2	HGNC:25032	OTTHUMG00000009888.3	-3.85288	1.53846	-17.6059	2.76156e-56	5.5921e-55	116.727	-2.27884	4.88796e-54	True Positive
CPNE4	downregulated	2	HGNC:2317	OTTHUMG00000159631.14	-3.52574	-3.06106	-17.6024	2.87521e-56	5.81356e-55	117.087	-2.17815	5.06038e-54	True Positive
LINC01224	downregulated	2	HGNC:49676	OTTHUMG00000183272.2	-3.2786	-3.48018	-17.5989	2.99626e-56	6.04026e-55	117.079	-2.09714	5.24345e-54	True Positive
GREM2	downregulated	2	HGNC:17655	OTTHUMG00000039909.2	-3.82306	-2.66812	-17.5747	3.97329e-56	7.97428e-55	116.731	-2.26995	6.91353e-54	True Positive
XK	downregulated	2	HGNC:12811	OTTHUMG00000033171.4	-3.24919	-0.555232	-17.563	4.5496e-56	9.12414e-55	116.459	-2.08719	7.87081e-54	True Positive
AC092813.2	downregulated	2		OTTHUMG00000009791.2	-3.90881	-4.69638	-17.535	6.30568e-56	1.25622e-54	116.368	-2.29537	1.08458e-53	True Positive
AGTR2	downregulated	2	HGNC:338	OTTHUMG00000022243.2	-3.4996	-5.33771	-17.5117	8.27392e-56	1.64349e-54	116.131	-2.1698	1.41484e-53	True Positive
SNTG1	downregulated	2	HGNC:13740	OTTHUMG00000164257.17	-3.60238	-4.58828	-17.5054	8.90438e-56	1.76743e-54	116.029	-2.20238	1.51374e-53	True Positive
MTDHP3	downregulated	1	HGNC:52359	OTTHUMG00000182869.1	-4.50844	-4.34524	-17.4738	1.2856e-55	2.53138e-54	115.63	-2.46164	2.17267e-53	True Positive
FOXN1	downregulated	2	HGNC:12765	OTTHUMG00000132603.3	-3.04972	-4.00442	-17.466	1.40838e-55	2.76709e-54	115.566	-2.01782	2.36608e-53	True Positive
HS6ST3	downregulated	2	HGNC:19134	OTTHUMG00000017232.3	-3.87128	-1.07372	-17.4376	1.95866e-55	3.82052e-54	115.007	-2.2843	3.27097e-53	True Positive
PTH1R	downregulated	2	HGNC:9608	OTTHUMG00000133515.6	-3.25983	4.03855	-17.4118	2.64321e-55	5.13728e-54	114.372	-2.09079	4.38773e-53	True Positive
NKAIN2	downregulated	2	HGNC:16443	OTTHUMG00000015500.3	-3.01468	-3.95237	-17.3998	3.03845e-55	5.89276e-54	114.798	-2.00528	5.01344e-53	True Positive
ITGB6	downregulated	1	HGNC:6161	OTTHUMG00000132026.8	-3.05726	3.36203	-17.3933	3.27643e-55	6.34975e-54	114.183	-2.02051	5.37334e-53	True Positive
SCN3A	downregulated	2	HGNC:10590	OTTHUMG00000044171.9	-3.60376	-1.50503	-17.3894	3.42941e-55	6.63673e-54	114.506	-2.20281	5.58994e-53	True Positive
PCDH15	downregulated	2	HGNC:14674	OTTHUMG00000018259.17	-3.94777	-4.82522	-17.3722	4.19091e-55	8.07004e-54	114.486	-2.30678	6.78928e-53	True Positive
GLOD5	downregulated	2	HGNC:33358	OTTHUMG00000024125.4	-3.20018	-1.2031	-17.3708	4.25767e-55	8.19276e-54	114.287	-2.07045	6.85485e-53	True Positive
SLC5A2	downregulated	2	HGNC:11037	OTTHUMG00000176620.5	-3.98136	-1.54276	-17.3046	9.18308e-55	1.75333e-53	113.49	-2.31654	1.46929e-52	True Positive
NPHS1	downregulated	2	HGNC:7908	OTTHUMG00000180689.4	-5.18891	-1.04731	-17.2493	1.74323e-54	3.29123e-53	112.717	-2.62969	2.77174e-52	True Positive
AL158800.1	downregulated	2		OTTHUMG00000192791.2	-3.04144	-4.93285	-17.2186	2.48661e-54	4.68167e-53	112.742	-2.01487	3.92884e-52	True Positive
GPRC6A	downregulated	2	HGNC:18510	OTTHUMG00000015447.2	-4.00632	-5.52659	-17.213	2.65446e-54	4.98728e-53	112.671	-2.32375	4.1675e-52	True Positive
HNF4A-AS1	downregulated	2	HGNC:49505	OTTHUMG00000032525.2	-3.94242	-3.79576	-17.2066	2.85732e-54	5.36099e-53	112.528	-2.30522	4.45742e-52	True Positive
PCSK2	downregulated	2	HGNC:8744	OTTHUMG00000031941.6	-3.23964	-4.25161	-17.1918	3.39141e-54	6.35866e-53	112.4	-2.08394	5.25668e-52	True Positive
TRDN	downregulated	2	HGNC:12261	OTTHUMG00000015497.4	-3.22218	-4.37377	-17.1609	4.8467e-54	9.03094e-53	112.051	-2.07799	7.46391e-52	True Positive
AL590434.1	downregulated	2		OTTHUMG00000192315.1	-3.20974	-4.35442	-17.1489	5.56937e-54	1.03704e-52	111.911	-2.07373	8.52114e-52	True Positive
KIF1A	downregulated	2	HGNC:888	OTTHUMG00000151940.14	-3.74078	-3.29761	-17.1467	5.71382e-54	1.0632e-52	111.819	-2.24513	8.68501e-52	True Positive
FETUB	downregulated	1	HGNC:3658	OTTHUMG00000156586.3	-3.39715	-5.16856	-17.1137	8.36553e-54	1.54811e-52	111.534	-2.13657	1.2632e-51	True Positive
AL162725.2	downregulated	2		OTTHUMG00000019594.5	-3.72218	-5.01443	-17.0898	1.10273e-53	2.03235e-52	111.242	-2.23945	1.65409e-51	True Positive
SYTL5	downregulated	2	HGNC:15589	OTTHUMG00000033176.2	-3.18902	-0.871089	-17.0815	1.2138e-53	2.23403e-52	110.922	-2.06661	1.80857e-51	True Positive
PRSS3	downregulated	2	HGNC:9486	OTTHUMG00000019798.5	-3.63002	-3.53788	-17.0741	1.32214e-53	2.43013e-52	111.002	-2.21102	1.95677e-51	True Positive
RBFOX1	downregulated	1	HGNC:18222	OTTHUMG00000129551.13	-3.28443	-3.2707	-17.0146	2.62697e-53	4.77332e-52	110.317	-2.0991	3.86164e-51	True Positive
BCAS1	downregulated	2	HGNC:974	OTTHUMG00000032772.2	-3.78227	-1.11666	-16.9942	3.32409e-53	6.0158e-52	109.905	-2.25769	4.85317e-51	True Positive
AC092325.1	downregulated	2		OTTHUMG00000176019.1	-3.45328	-5.56804	-16.9839	3.74401e-53	6.76671e-52	110.051	-2.15487	5.42882e-51	True Positive
CCL11	downregulated	2	HGNC:10610	OTTHUMG00000132884.3	-3.97776	-2.67009	-16.9284	7.08995e-53	1.26953e-51	109.263	-2.3155	1.02095e-50	True Positive
TDGF1P3	downregulated	2	HGNC:11703	OTTHUMG00000022195.3	-3.32317	-5.57507	-16.9043	9.36082e-53	1.66843e-51	109.147	-2.11209	1.3386e-50	True Positive
CBY2	downregulated	1	HGNC:30720	OTTHUMG00000016861.5	-3.0597	-4.85466	-16.8984	1.00156e-52	1.78162e-51	109.059	-2.02137	1.42222e-50	True Positive
GABRA4	downregulated	2	HGNC:4078	OTTHUMG00000099431.6	-3.4876	-4.7147	-16.8773	1.27595e-52	2.26228e-51	108.799	-2.16595	1.79908e-50	True Positive
CPNE6	downregulated	2	HGNC:2319	OTTHUMG00000028781.7	-4.2249	-3.93504	-16.8637	1.49205e-52	2.63852e-51	108.583	-2.3854	2.08887e-50	True Positive
PSG5	downregulated	2	HGNC:9522	OTTHUMG00000151539.3	-3.82169	-4.83271	-16.7989	3.1425e-52	5.47843e-51	107.899	-2.26954	4.36807e-50	True Positive
GJD2	downregulated	2	HGNC:19154	OTTHUMG00000129674.3	-3.28445	-5.43944	-16.7893	3.5106e-52	6.09659e-51	107.825	-2.09911	4.84462e-50	True Positive
PPP4R4	downregulated	1	HGNC:23788	OTTHUMG00000171344.3	-3.01532	-2.88652	-16.7774	4.02209e-52	6.96254e-51	107.59	-2.00552	5.51027e-50	True Positive
ISM2	downregulated	2	HGNC:23176	OTTHUMG00000158563.6	-3.76473	-1.99346	-16.7001	9.75298e-52	1.667e-50	106.609	-2.25239	1.3264e-49	True Positive
FABP1	downregulated	2	HGNC:3555	OTTHUMG00000130312.5	-4.84292	-0.795999	-16.6162	2.54824e-51	4.30388e-50	105.45	-2.54669	3.44013e-49	True Positive
PTPRQ	downregulated	1	HGNC:9679	OTTHUMG00000170171.10	-3.83529	-4.06134	-16.5732	4.16763e-51	6.97369e-50	105.288	-2.2736	5.58462e-49	True Positive
AC087379.2	downregulated	1		OTTHUMG00000165843.2	-4.16638	-2.56035	-16.5558	5.08557e-51	8.48347e-50	104.985	-2.36915	6.76381e-49	True Positive
PPP1R1C	downregulated	1	HGNC:14940	OTTHUMG00000154326.4	-3.41173	-2.65464	-16.5247	7.2512e-51	1.20146e-49	104.677	-2.14134	9.57158e-49	True Positive
RORB	downregulated	2	HGNC:10259	OTTHUMG00000020026.3	-3.44304	-2.39247	-16.5176	7.85994e-51	1.29915e-49	104.574	-2.15155	1.02965e-48	True Positive
MOXD1	downregulated	1	HGNC:21063	OTTHUMG00000055853.5	-3.07663	3.0062	-16.4797	1.21199e-50	1.99353e-49	103.705	-2.02738	1.57559e-48	True Positive
FAM230I	downregulated	2	HGNC:52446	OTTHUMG00000150669.2	-3.0546	-4.55708	-16.4172	2.46841e-50	4.00417e-49	103.565	-2.01956	3.18424e-48	True Positive
MTTP	downregulated	1	HGNC:7467	OTTHUMG00000131023.5	-3.93623	-0.699135	-16.3952	3.17111e-50	5.11648e-49	103	-2.30341	4.05902e-48	True Positive
AL138847.2	downregulated	2		OTTHUMG00000187053.1	-3.57807	-2.08104	-16.3123	8.13539e-50	1.29487e-48	102.214	-2.19474	1.03319e-47	True Positive
C7	downregulated	1	HGNC:1346	OTTHUMG00000150340.4	-4.72724	5.45711	-16.2965	9.73955e-50	1.54656e-48	101.569	-2.51784	1.22718e-47	True Positive
EPHA5	downregulated	2	HGNC:3389	OTTHUMG00000129273.4	-3.01767	-5.26111	-16.2899	1.05014e-49	1.66267e-48	102.154	-2.00636	1.31268e-47	True Positive
HYAL4	downregulated	2	HGNC:5323	OTTHUMG00000157349.4	-3.13106	-4.70364	-16.2446	1.75482e-49	2.759e-48	101.617	-2.04651	2.17598e-47	True Positive
COX7A2P1	downregulated	1	HGNC:20006	OTTHUMG00000171755.2	-3.07116	-2.68529	-16.2217	2.27403e-49	3.56085e-48	101.263	-2.02544	2.79706e-47	True Positive
APCDD1L	downregulated	2	HGNC:26892	OTTHUMG00000032845.5	-3.49484	0.165863	-16.2198	2.32358e-49	3.63634e-48	100.962	-2.16827	2.83477e-47	True Positive
ADH4	downregulated	1	HGNC:252	OTTHUMG00000161227.3	-3.32691	-4.2333	-16.2157	2.43566e-49	3.80954e-48	101.264	-2.11334	2.94715e-47	True Positive
AC138305.1	downregulated	2		OTTHUMG00000176432.6	-3.19258	-3.30661	-16.2053	2.74088e-49	4.2795e-48	101.107	-2.06784	3.28905e-47	True Positive
AC148477.2	downregulated	2		OTTHUMG00000167958.3	-3.45086	-3.2056	-16.1731	3.94507e-49	6.12436e-48	100.728	-2.15408	4.69463e-47	True Positive
ANGPTL3	downregulated	2	HGNC:491	OTTHUMG00000009146.3	-3.73952	1.42949	-16.1552	4.82876e-49	7.47051e-48	100.103	-2.24474	5.69794e-47	True Positive
SCGB2A1	downregulated	2	HGNC:7051	OTTHUMG00000167506.3	-3.48953	-3.36359	-16.1411	5.66838e-49	8.71469e-48	100.376	-2.16657	6.632e-47	True Positive
DEFB1	downregulated	2	HGNC:2766	OTTHUMG00000090367.3	-3.8329	5.10032	-16.0982	9.20445e-49	1.40324e-47	99.3253	-2.27289	1.06772e-46	True Positive
GPRC5A	downregulated	2	HGNC:9836	OTTHUMG00000168710.4	-3.31291	2.84859	-16.0115	2.44912e-48	3.65935e-47	98.4145	-2.10866	2.81649e-46	True Positive
LINC01833	downregulated	2	HGNC:52644	OTTHUMG00000172199.2	-3.32825	-4.26709	-16.0037	2.67347e-48	3.99236e-47	98.8796	-2.11378	3.04775e-46	True Positive
CST5	downregulated	2	HGNC:2477	OTTHUMG00000032089.3	-3.44593	-4.73048	-15.997	2.88447e-48	4.29796e-47	98.8227	-2.15248	3.25945e-46	True Positive
TFAP2C	downregulated	2	HGNC:11744	OTTHUMG00000032805.4	-3.79271	-1.99993	-15.976	3.65208e-48	5.42085e-47	98.4125	-2.26084	4.09033e-46	True Positive
AC069120.1	downregulated	2		OTTHUMG00000163994.4	-3.21857	-3.29829	-15.9277	6.29468e-48	9.29238e-47	97.9856	-2.07676	6.98709e-46	True Positive
MISP	downregulated	2	HGNC:27000	OTTHUMG00000181786.7	-3.52868	0.742859	-15.9218	6.72721e-48	9.92007e-47	97.5467	-2.17909	7.39993e-46	True Positive
MAL2	downregulated	2	HGNC:13634	OTTHUMG00000164973.5	-3.64058	4.54179	-15.8878	9.85899e-48	1.44517e-46	96.9669	-2.21431	1.07463e-45	True Positive
LINC02672	downregulated	2	HGNC:54159	OTTHUMG00000018255.3	-3.07471	0.0987055	-15.8786	1.09284e-47	1.59673e-46	97.1669	-2.0267	1.18026e-45	True Positive
KIF18BP1	downregulated	2	HGNC:51808	OTTHUMG00000176018.2	-3.52406	-4.79525	-15.854	1.4414e-47	2.09696e-46	97.2183	-2.17762	1.54229e-45	True Positive
LINC01687	downregulated	2	HGNC:52474	OTTHUMG00000078243.6	-3.40346	-4.73039	-15.8319	1.84799e-47	2.67267e-46	96.9757	-2.13864	1.95886e-45	True Positive
AL031429.2	downregulated	2		OTTHUMG00000183932.1	-3.43302	-0.724901	-15.8152	2.22769e-47	3.21324e-46	96.5133	-2.14829	2.33907e-45	True Positive
AC148477.3	downregulated	2		OTTHUMG00000167981.1	-3.08056	-4.37166	-15.7549	4.38015e-47	6.25464e-46	96.1095	-2.02877	4.55535e-45	True Positive
KLK5	downregulated	2	HGNC:6366	OTTHUMG00000183097.6	-3.47071	-5.16078	-15.7271	5.98056e-47	8.49962e-46	95.8202	-2.1605	6.15998e-45	True Positive
CCN6	downregulated	1	HGNC:12771	OTTHUMG00000185101.3	-3.30453	-2.48245	-15.7109	7.16591e-47	1.01629e-45	95.506	-2.10586	7.30923e-45	True Positive
LINC01788	downregulated	2	HGNC:52577	OTTHUMG00000009349.4	-3.6842	-1.61099	-15.7004	8.06651e-47	1.13984e-45	95.2919	-2.2278	8.14718e-45	True Positive
CR589904.2	downregulated	2		OTTHUMG00000193437.1	-3.80155	-2.33349	-15.6877	9.29536e-47	1.30938e-45	95.2088	-2.2635	9.29536e-45	True Positive
DPT	downregulated	2	HGNC:3011	OTTHUMG00000034554.3	-3.57652	-1.68379	-15.6496	1.42255e-46	1.99039e-45	94.7463	-2.19425	1.40832e-44	True Positive
SCIN	downregulated	1	HGNC:21695	OTTHUMG00000152385.5	-3.36922	4.93436	-15.6424	1.54185e-46	2.15509e-45	94.2193	-2.12738	1.51102e-44	True Positive
AC021678.2	downregulated	2		OTTHUMG00000163904.1	-3.39125	-4.71748	-15.6384	1.6117e-46	2.24923e-45	94.82	-2.13463	1.56335e-44	True Positive
LINC00540	downregulated	2		OTTHUMG00000187111.8	-3.00072	-3.25556	-15.6346	1.68186e-46	2.34231e-45	94.7192	-2.00026	1.61458e-44	True Positive
CKMT2	downregulated	2	HGNC:1996	OTTHUMG00000119013.5	-3.05728	1.4	-15.6185	2.01292e-46	2.8005e-45	94.1262	-2.02051	1.91227e-44	True Positive
AC128707.1	downregulated	2		OTTHUMG00000170009.7	-3.0154	-5.08022	-15.5958	2.59403e-46	3.59974e-45	94.3712	-2.00554	2.43839e-44	True Positive
LINC01783	downregulated	2	HGNC:52573	OTTHUMG00000002488.1	-3.04389	-3.63105	-15.5632	3.73039e-46	5.14501e-45	93.9438	-2.01574	3.46926e-44	True Positive
CLMP	downregulated	1	HGNC:24039	OTTHUMG00000166031.3	-3.37778	0.378579	-15.4557	1.23401e-45	1.66797e-44	92.4012	-2.1302	1.12672e-43	True Positive
KCNIP1	downregulated	1	HGNC:15521	OTTHUMG00000130442.5	-3.3547	-1.55039	-15.4554	1.23816e-45	1.67275e-44	92.59	-2.12257	1.12672e-43	True Positive
PMP2	downregulated	1	HGNC:9117	OTTHUMG00000164600.2	-3.2147	-5.13424	-15.4196	1.84301e-45	2.47263e-44	92.417	-2.07543	1.65871e-43	True Positive
MRLN	downregulated	2	HGNC:48649	OTTHUMG00000018282.9	-3.43662	-4.29654	-15.3991	2.31394e-45	3.09371e-44	92.1435	-2.14946	2.05941e-43	True Positive
AC040174.1	downregulated	2		OTTHUMG00000177973.3	-3.3485	-2.33138	-15.3535	3.83698e-45	5.07487e-44	91.53	-2.12052	3.37655e-43	True Positive
PSAT1	downregulated	2	HGNC:19129	OTTHUMG00000020066.2	-3.24964	2.99378	-15.3117	6.09958e-45	8.0282e-44	90.6106	-2.08734	5.30664e-43	True Positive
PCSK1N	downregulated	2	HGNC:17301	OTTHUMG00000034502.4	-3.65867	1.61455	-15.3083	6.32856e-45	8.31744e-44	90.6439	-2.21992	5.44256e-43	True Positive
STK32A	downregulated	1	HGNC:28317	OTTHUMG00000163411.6	-3.08591	0.684523	-15.2919	7.58624e-45	9.95105e-44	90.5758	-2.03066	6.4483e-43	True Positive
AC006441.4	downregulated	2		OTTHUMG00000178947.1	-3.0034	-3.80896	-15.2428	1.30675e-44	1.70173e-43	90.4114	-2.00123	1.09767e-42	True Positive
XKR4	downregulated	2	HGNC:29394	OTTHUMG00000164288.3	-3.25028	-2.45454	-15.236	1.40818e-44	1.83206e-43	90.2485	-2.08756	1.16879e-42	True Positive
CDH19	downregulated	1	HGNC:1758	OTTHUMG00000132802.4	-3.69415	-4.16039	-15.2062	1.95647e-44	2.52235e-43	90.0053	-2.23086	1.6043e-42	True Positive
CHRNA4	downregulated	2	HGNC:1958	OTTHUMG00000033080.8	-4.18938	-3.57011	-15.1925	2.27611e-44	2.92193e-43	89.7969	-2.37556	1.84365e-42	True Positive
HMGCS2	downregulated	2	HGNC:5008	OTTHUMG00000012101.4	-4.89696	3.31637	-15.1738	2.79616e-44	3.57428e-43	89.0679	-2.55997	2.23693e-42	True Positive
GCM1	downregulated	2	HGNC:4197	OTTHUMG00000014871.2	-3.09583	-2.33572	-15.1506	3.61212e-44	4.58698e-43	89.3087	-2.03416	2.85357e-42	True Positive
AL031429.1	downregulated	2		OTTHUMG00000009400.1	-3.3357	-3.25921	-15.1046	5.9958e-44	7.53622e-43	88.856	-2.11627	4.67672e-42	True Positive
ASIC2	downregulated	2	HGNC:99	OTTHUMG00000132885.4	-3.09801	-1.79753	-14.9839	2.25717e-43	2.77272e-42	87.4462	-2.03492	1.73802e-41	True Positive
CYP4F2	downregulated	2	HGNC:2645	OTTHUMG00000185995.4	-4.81	-2.12221	-14.8813	6.93779e-43	8.36303e-42	86.23	-2.53854	5.27272e-41	True Positive
AL445205.1	downregulated	2		OTTHUMG00000192360.1	-3.1862	-2.56918	-14.8384	1.10921e-42	1.32586e-41	85.9117	-2.06564	8.31906e-41	True Positive
SYT14	downregulated	2	HGNC:23143	OTTHUMG00000036652.7	-3.7289	-3.9285	-14.797	1.74137e-42	2.06148e-41	85.5252	-2.24151	1.28862e-40	True Positive
SLC34A1	downregulated	1	HGNC:11019	OTTHUMG00000130857.3	-4.57922	0.534922	-14.7747	2.22045e-42	2.61831e-41	84.836	-2.48006	1.62093e-40	True Positive
LINC01874	downregulated	2	HGNC:52693	OTTHUMG00000151362.2	-4.08627	-3.63853	-14.7596	2.61675e-42	3.07532e-41	85.084	-2.34661	1.88406e-40	True Positive
LGR5	downregulated	2	HGNC:4504	OTTHUMG00000169543.2	-3.54221	-2.90815	-14.7431	3.13253e-42	3.66985e-41	84.8887	-2.18339	2.2241e-40	True Positive
PSCA	downregulated	2	HGNC:9500	OTTHUMG00000162077.3	-3.21258	-3.18258	-14.7248	3.82331e-42	4.46174e-41	84.7211	-2.0747	2.67632e-40	True Positive
PLG	downregulated	1	HGNC:9071	OTTHUMG00000015957.4	-5.21626	0.679035	-14.6811	6.14489e-42	7.12491e-41	83.7954	-2.63605	4.23997e-40	True Positive
STK33	downregulated	2	HGNC:14568	OTTHUMG00000140275.9	-3.26758	0.745024	-14.5672	2.11412e-41	2.39188e-40	82.6538	-2.09342	1.4376e-39	True Positive
FOXE1	downregulated	2	HGNC:3806	OTTHUMG00000020333.2	-3.18597	-4.53688	-14.5587	2.31861e-41	2.61776e-40	83.0013	-2.06556	1.54027e-39	True Positive
ZNF676	downregulated	2	HGNC:20429	OTTHUMG00000182934.4	-3.27306	-1.71483	-14.5581	2.33375e-41	2.63376e-40	82.8085	-2.09527	1.54027e-39	True Positive
BCL2L10	downregulated	1	HGNC:993	OTTHUMG00000131893.2	-3.07605	-0.960625	-14.5347	3.00468e-41	3.36013e-40	82.501	-2.02717	1.95304e-39	True Positive
LINC00488	downregulated	2	HGNC:32675	OTTHUMG00000159206.3	-3.50978	-3.37922	-14.5115	3.8598e-41	4.28631e-40	82.4212	-2.17306	2.47027e-39	True Positive
LIX1	downregulated	2	HGNC:18581	OTTHUMG00000128720.5	-3.84419	0.248647	-14.4795	5.45379e-41	6.01449e-40	81.7239	-2.27626	3.43588e-39	True Positive
NRXN1	downregulated	1	HGNC:8008	OTTHUMG00000129263.23	-3.0287	-3.06683	-14.4189	1.04851e-40	1.14098e-39	81.4241	-2.01031	6.50079e-39	True Positive
KRTAP5-8	downregulated	2	HGNC:23603	OTTHUMG00000057571.2	-3.04425	-3.5681	-14.331	2.69753e-40	2.87418e-39	80.5135	-2.01587	1.64549e-38	True Positive
ETNPPL	downregulated	1	HGNC:14404	OTTHUMG00000161036.3	-3.70487	-2.82708	-14.3164	3.15736e-40	3.35489e-39	80.2753	-2.23416	1.89442e-38	True Positive
TCL6	downregulated	2	HGNC:13463	OTTHUMG00000149979.2	-3.68056	-0.656842	-14.3104	3.36481e-40	3.56691e-39	80.0068	-2.22668	1.98524e-38	True Positive
OGDHL	downregulated	2	HGNC:25590	OTTHUMG00000018200.2	-3.07464	5.66561	-14.1984	1.11772e-39	1.15766e-38	78.4679	-2.02667	6.40003e-38	True Positive
DCN	downregulated	1	HGNC:2705	OTTHUMG00000169998.7	-4.10021	5.06265	-14.1979	1.12281e-39	1.16249e-38	78.4698	-2.35056	6.40003e-38	True Positive
ZNF804B	downregulated	2	HGNC:21958	OTTHUMG00000131037.4	-3.81692	-4.06526	-14.1839	1.30516e-39	1.34664e-38	78.9401	-2.26811	7.3089e-38	True Positive
AL096854.1	downregulated	2		OTTHUMG00000195446.1	-3.04122	-4.38499	-14.0975	3.27948e-39	3.33291e-38	78.0741	-2.01479	1.80371e-37	True Positive
ALDOB	downregulated	2	HGNC:417	OTTHUMG00000020378.8	-5.44166	4.88398	-14.0851	3.74221e-39	3.78612e-38	77.2802	-2.68743	2.02079e-37	True Positive
HAO1	downregulated	2	HGNC:4809	OTTHUMG00000031841.3	-3.10072	-5.36525	-13.9144	2.29189e-38	2.24577e-37	76.1851	-2.03588	1.2147e-36	True Positive
IL20RA	downregulated	2	HGNC:6003	OTTHUMG00000015654.2	-3.16429	-2.91513	-13.9103	2.3929e-38	2.34135e-37	76.0091	-2.05807	1.24431e-36	True Positive
TRIM50	downregulated	2	HGNC:19017	OTTHUMG00000156805.3	-3.04899	-2.14665	-13.8938	2.85136e-38	2.7829e-37	75.7786	-2.01756	1.45419e-36	True Positive
STAC2	downregulated	2	HGNC:23990	OTTHUMG00000179039.3	-3.87681	0.344532	-13.8426	4.89359e-38	4.74531e-37	74.9364	-2.28594	2.4468e-36	True Positive
FAM83F	downregulated	2	HGNC:25148	OTTHUMG00000150688.5	-3.79981	0.785289	-13.8238	5.96946e-38	5.77204e-37	74.6996	-2.26298	2.92503e-36	True Positive
CTD-2297D10.2	downregulated	2		OTTHUMG00000161668.2	-3.257	-2.08664	-13.7879	8.72066e-38	8.37839e-37	74.6497	-2.08984	4.18592e-36	True Positive
UNC5D	downregulated	1	HGNC:18634	OTTHUMG00000157145.3	-3.60235	-0.0201243	-13.7679	1.07605e-37	1.02726e-36	74.2084	-2.20237	5.05745e-36	True Positive
MYH14	downregulated	2	HGNC:23212	OTTHUMG00000183034.7	-3.16459	3.48704	-13.6776	2.78032e-37	2.59926e-36	73.0178	-2.05817	1.27895e-35	True Positive
LINC02714	downregulated	1	HGNC:54231	OTTHUMG00000165126.2	-3.21338	-3.85598	-13.6226	4.94767e-37	4.5796e-36	73.0515	-2.07498	2.22645e-35	True Positive
PTGER3	downregulated	2	HGNC:9595	OTTHUMG00000009399.5	-3.47139	5.3549	-13.5106	1.59443e-36	1.44373e-35	71.2359	-2.16072	7.0155e-35	True Positive
C3orf85	downregulated	2	HGNC:53432	OTTHUMG00000159205.6	-3.69308	-2.1231	-13.4975	1.82683e-36	1.64756e-35	71.5939	-2.23054	7.85538e-35	True Positive
PI16	downregulated	2	HGNC:21245	OTTHUMG00000014611.4	-3.27047	-1.72539	-13.4658	2.54215e-36	2.28128e-35	71.2595	-2.0944	1.0677e-34	True Positive
LINC02061	downregulated	2	HGNC:52906	OTTHUMG00000162001.1	-3.41502	-3.35925	-13.4635	2.6048e-36	2.33595e-35	71.3551	-2.14242	1.06797e-34	True Positive
TBL1Y	downregulated	2	HGNC:18502	OTTHUMG00000035299.3	-3.59806	-3.85126	-13.4301	3.68625e-36	3.28403e-35	71.0372	-2.20102	1.4745e-34	True Positive
GYG2	downregulated	2	HGNC:4700	OTTHUMG00000021079.6	-3.1434	-0.721531	-13.3187	1.17035e-35	1.02577e-34	69.6572	-2.05082	4.56436e-34	True Positive
ARHGAP40	downregulated	2	HGNC:16226	OTTHUMG00000032453.3	-3.53865	-3.07316	-13.2386	2.6766e-35	2.31153e-34	69.02	-2.18226	1.01711e-33	True Positive
SLPI	downregulated	2	HGNC:11092	OTTHUMG00000033075.3	-3.98176	1.46518	-13.2115	3.53976e-35	3.03372e-34	68.2846	-2.31666	1.30971e-33	True Positive
AFM	downregulated	2	HGNC:316	OTTHUMG00000130004.4	-3.94033	-1.32061	-13.2056	3.76056e-35	3.21787e-34	68.4786	-2.30461	1.3538e-33	True Positive
CHMP1B2P	downregulated	2	HGNC:49380	OTTHUMG00000021903.3	-3.37757	-2.4707	-13.1968	4.11622e-35	3.51443e-34	68.5532	-2.13013	1.44068e-33	True Positive
AC024337.1	downregulated	2		OTTHUMG00000171837.3	-3.3614	-3.10455	-13.1907	4.38423e-35	3.73266e-34	68.5396	-2.12479	1.49064e-33	True Positive
LCN2	downregulated	2	HGNC:6526	OTTHUMG00000020734.1	-3.4493	-1.41196	-13.1546	6.35101e-35	5.37839e-34	68.0257	-2.15358	2.09583e-33	True Positive
AL360169.3	downregulated	2		OTTHUMG00000195497.1	-3.51223	-2.71686	-12.9691	4.2458e-34	3.45924e-33	66.2365	-2.17384	1.35865e-32	True Positive
KLK15	downregulated	1	HGNC:20453	OTTHUMG00000183116.2	-3.00842	-5.37211	-12.7456	4.10157e-33	3.21873e-32	64.1762	-2.00303	1.27149e-31	True Positive
DACT2	downregulated	2	HGNC:21231	OTTHUMG00000016046.3	-3.46932	-0.631023	-12.7067	6.07244e-33	4.71615e-32	63.3988	-2.16006	1.82173e-31	True Positive
WT1	downregulated	1	HGNC:12796	OTTHUMG00000039556.10	-3.36301	0.316887	-12.6355	1.24428e-32	9.54591e-32	62.5803	-2.12532	3.6084e-31	True Positive
GMNC	downregulated	2	HGNC:40049	OTTHUMG00000156195.2	-3.55441	-2.78033	-12.541	3.20734e-32	2.41036e-31	61.9403	-2.18726	8.66081e-31	True Positive
THRSP	downregulated	2	HGNC:11800	OTTHUMG00000166632.1	-3.18404	-2.66708	-12.541	3.20771e-32	2.41036e-31	61.9595	-2.0649	8.66081e-31	True Positive
ELMOD1	downregulated	1	HGNC:25334	OTTHUMG00000166361.2	-3.04924	-1.41191	-12.3981	1.33471e-31	9.73749e-31	60.4414	-2.01765	3.47024e-30	True Positive
AC011297.1	downregulated	2		OTTHUMG00000188136.1	-3.89292	-2.97417	-12.2622	5.13135e-31	3.64635e-30	59.1879	-2.2907	1.28284e-29	True Positive
UPK1B	downregulated	1	HGNC:12578	OTTHUMG00000159354.4	-3.51589	-0.720021	-11.8891	1.97855e-29	1.3168e-28	55.3637	-2.17501	4.74852e-28	True Positive
SLC22A7	downregulated	2	HGNC:10971	OTTHUMG00000014726.7	-3.5077	-0.0144627	-11.8609	2.59998e-29	1.72023e-28	54.9998	-2.17239	5.97994e-28	True Positive
LINC01115	downregulated	2	HGNC:49258	OTTHUMG00000151368.6	-3.06429	-4.23129	-11.7667	6.4546e-29	4.18868e-28	54.5129	-2.023	1.42001e-27	True Positive
G6PC	downregulated	1	HGNC:4056	OTTHUMG00000180657.2	-3.49348	1.25557	-11.5201	6.84492e-28	4.23684e-27	51.6232	-2.16783	1.43743e-26	True Positive
BEX1	downregulated	2	HGNC:1036	OTTHUMG00000022708.2	-3.30335	-0.984965	-11.4047	2.04377e-27	1.23787e-26	50.8008	-2.10546	4.08754e-26	True Positive
MYH8	downregulated	2	HGNC:7578	OTTHUMG00000130361.2	-3.88847	-1.58054	-11.2276	1.08105e-26	6.29018e-26	49.1641	-2.28938	2.05399e-25	True Positive
PIGR	downregulated	2	HGNC:8968	OTTHUMG00000036581.2	-4.01793	5.09663	-11.1191	2.97532e-26	1.69623e-25	47.714	-2.32709	5.35558e-25	True Positive
FUT9	downregulated	2	HGNC:4020	OTTHUMG00000015236.3	-3.12466	-3.68669	-10.9175	1.91822e-25	1.05087e-24	46.5434	-2.04427	3.26097e-24	True Positive
CPN2	downregulated	2	HGNC:2313	OTTHUMG00000156047.3	-3.76863	-1.32772	-10.774	7.12577e-25	3.79695e-24	44.9813	-2.25357	1.13703e-23	True Positive
CYP24A1	downregulated	1	HGNC:2602	OTTHUMG00000032773.3	-3.16882	0.656474	-10.7673	7.58021e-25	4.03434e-24	44.7452	-2.05964	1.13703e-23	True Positive
CASP14	downregulated	2	HGNC:1502	OTTHUMG00000183205.2	-3.07044	-4.99196	-10.626	2.72792e-24	1.41e-23	43.9989	-2.02518	3.81908e-23	True Positive
PROM1	downregulated	1	HGNC:9454	OTTHUMG00000160180.6	-3.62368	3.85021	-10.5969	3.54787e-24	1.82441e-23	42.989	-2.20904	4.61223e-23	True Positive
PCK1	downregulated	2	HGNC:8724	OTTHUMG00000032825.4	-3.59273	5.71032	-10.3784	2.50468e-23	1.2247e-22	41.0224	-2.19935	2.99918e-22	True Positive
PAH	downregulated	1	HGNC:8582	OTTHUMG00000169966.5	-3.53992	2.51038	-10.3689	2.72653e-23	1.33125e-22	41.0218	-2.18267	2.99918e-22	True Positive
MAT1A	downregulated	2	HGNC:6903	OTTHUMG00000018613.3	-3.25644	-1.1482	-10.286	5.67783e-23	2.7275e-22	40.6805	-2.08965	5.41589e-22	True Positive
CAPN6	downregulated	2	HGNC:1483	OTTHUMG00000022203.2	-3.00248	2.30701	-10.2795	6.01766e-23	2.88715e-22	40.2669	-2.00089	5.41589e-22	True Positive
CDH9	downregulated	2	HGNC:1768	OTTHUMG00000090671.4	-3.24197	-2.63932	-10.2171	1.04251e-22	4.9422e-22	40.2089	-2.08474	8.34008e-22	True Positive
RGS7	downregulated	2	HGNC:10003	OTTHUMG00000040107.4	-3.07014	-2.88372	-10.1537	1.81711e-22	8.48656e-22	39.6923	-2.02508	1.27198e-21	True Positive
PSG4	downregulated	1	HGNC:9521	OTTHUMG00000151544.7	-3.02765	-3.70511	-10.0685	3.82209e-22	1.75181e-21	39.019	-2.00994	2.29325e-21	True Positive
UGT3A1	downregulated	1	HGNC:26625	OTTHUMG00000131107.6	-3.57012	3.42866	-9.95394	1.0319e-21	4.62849e-21	37.3758	-2.19223	5.15948e-21	True Positive
APOC3	downregulated	2	HGNC:610	OTTHUMG00000046115.8	-3.01743	-3.6285	-9.4877	5.40261e-20	2.1946e-19	34.1108	-2.00627	2.16105e-19	True Positive
TUNAR	downregulated	2	HGNC:44088	OTTHUMG00000171392.4	-3.08815	-2.95827	-9.20436	5.60043e-19	2.14434e-18	31.7494	-2.03145	1.68013e-18	True Positive
SLC6A19	downregulated	2	HGNC:27960	OTTHUMG00000161636.2	-3.18514	2.76732	-7.98468	7.16309e-15	2.15195e-14	21.828	-2.06527	1.43262e-14	True Positive
SLC22A6	downregulated	2	HGNC:10970	OTTHUMG00000167767.2	-3.07534	2.24458	-7.73525	4.35968e-14	1.2497e-13	20.0834	-2.02692	4.35968e-14	True Positive

## Sheet: IPA Pathway Analysis
© 2000-2023 QIAGEN. All rights reserved.
Ingenuity Canonical Pathways	-log(p-value)	Ratio	z-score	Molecules
S100 Family Signaling Pathway	3.87	0.0883	-2.292	ADGRF1	ADGRF3	ADGRV1	ADORA3	ADRB1	AGTR2	AVPR1B	AVPR2	CASR	CCL20	CCR8	CREB3L3	EGF	FCGR1A	FCGR3A/FCGR3B	GCGR	GPR182	GPRC5A	GPRC6A	GRM1	HCRTR2	HRH2	KISS1R	LGR5	MAPK4	MCHR1	MMP16	MMP9	MTNR1A	NPY5R	OXGR1	PGF	PIK3C2G	PIK3R5	PIK3R6	PLA2G2D	PLA2G3	PLA2G4D	PLA2G4F	PLA2G5	PLCL1	PLCZ1	PLG	PTGER1	PTGER3	PTH1R
Phagosome Formation	4.14	0.092	-2.496	ADGRF1	ADGRF3	ADGRV1	ADORA3	ADRB1	AGTR2	AP1M2	APBB1IP	AVPR1B	AVPR2	C3	CASR	CCR8	CR2	FCGR1A	FCGR3A/FCGR3B	GCGR	GPR182	GPRC5A	GPRC6A	GRM1	HCRTR2	HRH2	ITGAX	ITGB6	KISS1R	LGR5	MAPK4	MCHR1	MTNR1A	MYH14	MYH8	MYLK3	NPY5R	OXGR1	PAK5	PAK6	PIK3C2G	PIK3R5	PIK3R6	PLA2G2D	PLA2G3	PLA2G4D	PLA2G4F	PLA2G5	PLA2G7
FAK Signaling	3.85	0.0907	-1.98	ADGRF1	ADGRF3	ADGRV1	ADORA3	ADRB1	AGTR2	AVPR1B	AVPR2	CAPN6	CASR	CCR8	CD3D	CD3E	COL5A3	EGF	ELF5	GCGR	GPR182	GPRC5A	GPRC6A	GRM1	HCRTR2	HRH2	IL20RA	IL20RB	IL2RB	ITGAX	ITGB6	KISS1R	LGR5	MAPK4	MCHR1	MMP9	MTNR1A	NPY5R	OXGR1	PAK5	PAK6	PDGFRA	PIK3C2G	PIK3R5	PIK3R6	PTGER1	PTGER3	PTH1R	RASD1
G-Protein Coupled Receptor Signaling	2.07	0.0764	-2.236	ADGRF1	ADGRF3	ADGRV1	ADORA3	ADRB1	AGTR2	AVPR1B	AVPR2	CASR	CCR8	CNGA1	CREB3L3	DUSP9	ENPP6	GCGR	GPR182	GPRC5A	GPRC6A	GRM1	HCRTR2	HRH2	KCNN1	KISS1R	LGR5	MAP3K15	MCHR1	MPPED2	MTNR1A	MYLK3	NPY5R	OXGR1	PAK5	PAK6	PDE1A	PIK3C2G	PIK3R5	PIK3R6	PTGER1	PTGER3	PTH1R	RAP1GAP	RASD1	SIX4	SSTR5	UTS2R
CREB Signaling in Neurons	2.71	0.0843	-3.086	ADGRF1	ADGRF3	ADGRV1	ADORA3	ADRB1	AGTR2	AVPR1B	AVPR2	BMPR1B	CASR	CCR8	CREB3L3	EGF	GCGR	GPR182	GPRC5A	GPRC6A	GRIK2	GRIK3	GRIK5	GRM1	HCRTR2	HRH2	KISS1R	LGR5	MCHR1	MTNR1A	NPY5R	OXGR1	PDGFRA	PIK3C2G	PIK3R5	PIK3R6	PLCL1	PLCZ1	PTGER1	PTGER3	PTH1R	RASD1	SSTR5	UTS2R	VEGFA
Breast Cancer Regulation by Stathmin1	2.63	0.084	-1.718	ADGRF1	ADGRF3	ADGRV1	ADORA3	ADRB1	AGTR2	AURKB	AVPR1B	AVPR2	CASR	CCR8	CREB3L3	E2F2	E2F8	EGF	GCGR	GPR182	GPRC5A	GPRC6A	GRM1	HCRTR2	HRH2	KISS1R	LGR5	MCHR1	MMP9	MTNR1A	NPY5R	OXGR1	PGF	PIK3C2G	PIK3R5	PIK3R6	PTGER1	PTGER3	PTH1R	RASD1	SSTR5	TUBB2B	UTS2R	VEGFA
Axonal Guidance Signaling	1.46	0.0737	#NUM!	ADAMDEC1	ADAMTS14	ADAMTS16	ADAMTS19	ADAMTS20	BMP7	CXCR4	EGF	ITGAX	ITGB6	L1CAM	MMP16	MMP9	NTNG1	PAK5	PAK6	PAPPA	PAPPA2	PGF	PIK3C2G	PIK3R5	PIK3R6	PLCL1	PLCZ1	RASD1	SEMA6D	TUBB2B	UNC5A	UNC5D	VEGFA	WNT7A	WNT7B	WNT9B
Glucocorticoid Receptor Signaling	0.551	0.0597	#NUM!	ARG2	CCL11	CCL5	CD3D	CD3E	EGF	FCGR1A	G6PC1	HLA-G	HSPA2	IFNG	IL20RA	IL20RB	IL2RB	KRT7	MMP9	NDUFA4L2	PCK1	PIK3C2G	PIK3R5	PIK3R6	PLA2G2D	PLA2G3	PLA2G4D	PLA2G4F	PLA2G5	RASD1	SLPI
Cardiac Hypertrophy Signaling (Enhanced)	0.469	0.0579	-2.236	ADRB1	CD70	ENPP6	FASLG	FGF1	FGF9	HSPB7	IFNG	IL11	IL20RA	IL20RB	IL2RB	ITGAX	ITGB6	MAP3K15	MPPED2	PDE1A	PIK3C2G	PIK3R5	PIK3R6	PLCL1	PLCZ1	RASD1	TNFSF14	TNFSF9	WNT7A	WNT7B	WNT9B
Pathogen Induced Cytokine Storm Signaling Pathway	2.15	0.0887	3.138	AIM2	C3	CCL11	CCL18	CCL20	CCL5	CD70	COL23A1	COL26A1	COL4A6	COL5A3	CXCL10	CXCL13	CXCL9	CXCR3	CXCR4	EOMES	FASLG	GPR15LG	IFNG	IL11	MAPK4	PGF	TNFSF14	TNFSF9	VEGFA
Neuroinflammation Signaling Pathway	2.18	0.0903	0.894	BIRC7	CALB1	CCL5	CREB3L3	CXCL10	FASLG	GABRA2	GABRA4	GABRP	GDNF	HLA-G	IFNG	KLK1	MAPK4	MMP9	PIK3C2G	PIK3R5	PIK3R6	PLA2G2D	PLA2G3	PLA2G4D	PLA2G4F	PLA2G5	SLC1A3	TREM2
Neutrophil Extracellular Trap Signaling Pathway	1.2	0.0733	0.6	ARG2	C1QB	C1QC	CCL5	COL23A1	COL26A1	COL4A6	COL5A3	DNASE1	FCGR3A/FCGR3B	IFNG	LAIR1	MMP9	NDUFA4L2	PIK3C2G	PIK3R5	PIK3R6	PLA2G2D	PLA2G3	PLA2G4D	PLA2G4F	PLA2G5	PLA2G7	PLCL1	PLCZ1
Role Of Osteoblasts In Rheumatoid Arthritis Signaling Pathway	2.72	0.106	2.4	BMP7	BMPR1B	CD70	CTSW	FASLG	IFNG	IL11	MMP16	MMP9	PGF	PIK3C2G	PIK3R5	PIK3R6	SFRP1	SOST	TNFSF14	TNFSF9	VEGFA	WNT7A	WNT7B	WNT9B
Wound Healing Signaling Pathway	2.03	0.0939	1.342	CALCA	CCL5	CD70	COL23A1	COL26A1	COL4A6	COL5A3	EGF	F2	FASLG	IFNG	IL11	MMP9	PGF	RASD1	TAC1	TNFSF14	TNFSF9	TRPA1	VEGFA
Pulmonary Fibrosis Idiopathic Signaling Pathway	0.747	0.0662	-1.342	COL23A1	COL26A1	COL4A6	COL5A3	F2	FGF9	IL11	ITGB6	MMP16	MMP9	PDGFRA	PIK3C2G	PIK3R5	PIK3R6	PLG	RASD1	RPS6KA6	WNT7A	WNT7B	WNT9B
Granulocyte Adhesion and Diapedesis	3.51	0.128	#NUM!	CCL11	CCL18	CCL20	CCL5	CCR8	CLDN14	CLDN16	CLDN19	CLDN8	CSF3R	CXCL10	CXCL13	CXCL9	CXCR3	CXCR4	GPR15LG	HRH2	MMP16	MMP9
Agranulocyte Adhesion and Diapedesis	3.09	0.119	#NUM!	CCL11	CCL18	CCL20	CCL5	CCR8	CLDN14	CLDN16	CLDN19	CLDN8	CXCL10	CXCL13	CXCL9	CXCR3	CXCR4	GPR15LG	MMP16	MMP9	MYH14	MYH8
Chaperone Mediated Autophagy Signaling Pathway	1.36	0.0809	-1.606	ATP6V0A4	ATP6V0D2	ATP6V1B1	ATP6V1C2	ATP6V1G3	CD3D	CD3E	HK2	HSPA2	KLK6	MMP16	MMP9	PIK3C2G	PIK3R5	PIK3R6	POU5F1	TRBC1	TRBC2	UCHL1
Neuroprotective Role of THOP1 in Alzheimer's Disease	6.11	0.202	-2.138	F11	GZMA	GZMK	HLA-G	IFNG	KLK1	KLK15	KLK5	KLK6	KLK7	KNG1	MMP9	PLG	PRSS22	PRSS3	TAC1	TMPRSS2	TMPRSS4
Hepatic Fibrosis / Hepatic Stellate Cell Activation	2.35	0.105	#NUM!	CCL5	COL23A1	COL26A1	COL4A6	COL5A3	CXCL9	CXCR3	EGF	FASLG	FGF1	IFNG	IGFBP3	MMP9	MYH14	MYH8	PDGFRA	PGF	VEGFA
Neurovascular Coupling Signaling Pathway	1.91	0.0947	-1.213	GABRA2	GABRA4	GABRP	GRM1	KCNJ1	KCNJ10	KCNMB2	KCNN1	KNG1	LRRC52	NOS1	PLA2G2D	PLA2G3	PLA2G4D	PLA2G4F	PLA2G5	PLA2G7	SLC1A3
Role of Macrophages, Fibroblasts and Endothelial Cells in Rheumatoid Arthritis	0.567	0.0623	#NUM!	CCL5	CREB3L3	FCGR1A	FCGR3A/FCGR3B	PGF	PIK3C2G	PIK3R5	PIK3R6	PLCL1	PLCZ1	PRSS3	RASD1	SFRP1	SOST	VEGFA	WNT7A	WNT7B	WNT9B
Molecular Mechanisms of Cancer	0	0.0424	#NUM!	BMP7	BMPR1B	CDC25C	CDKN2A	E2F2	E2F8	FASLG	ITGAX	ITGB6	PAK5	PAK6	PIK3C2G	PIK3R5	PIK3R6	RASD1	WNT7A	WNT7B	WNT9B
IL-17 Signaling	2.8	0.118	1.213	CCL11	CCL20	CD70	DEFB1	FASLG	IFNG	IL11	LCN2	MMP9	PGF	PIK3C2G	PIK3R5	PIK3R6	RASD1	TNFSF14	TNFSF9	VEGFA
Natural Killer Cell Signaling	1.8	0.0939	-0.728	COL5A3	FASLG	FCGR3A/FCGR3B	HLA-G	HSPA2	IFNG	IL2RB	LAIR1	LILRB1	MAP3K15	PAK5	PAK6	PIK3C2G	PIK3R5	PIK3R6	RASD1	ZAP70
Clathrin-mediated Endocytosis Signaling	1.58	0.0885	#NUM!	ALB	AMPH	AP1M2	APOC1	APOC3	EGF	F2	FGF1	FGF9	ITGB6	PGF	PIK3C2G	PIK3R5	PIK3R6	SH3GL2	SH3GL3	VEGFA
LPS/IL-1 Mediated Inhibition of RXR Function	1.4	0.0842	0	ALDH1A2	ALDH3B2	APOC1	CYP2B6	CYP2J2	FABP1	FABP6	FABP7	GSTM3	HMGCS2	HS3ST2	HS3ST6	HS6ST2	NDST3	NR0B2	SCARB1	SLCO1A2
ERK/MAPK Signaling	1.36	0.0833	0	CREB3L3	DUSP9	ELF5	HSPB7	ITGAX	ITGB6	PAK5	PAK6	PIK3C2G	PIK3R5	PIK3R6	PLA2G2D	PLA2G3	PLA2G4D	PLA2G4F	PLA2G5	RASD1
Th1 and Th2 Activation Pathway	2.17	0.105	#NUM!	BHLHE41	CCR8	CD3D	CD3E	CD8A	CXCR3	CXCR4	GATA3	ICOS	IFNG	IL2RB	PIK3C2G	PIK3R5	PIK3R6	RUNX3	TNFRSF4
IL-4 Signaling	1.65	0.092	1	BATF	CCL11	CD3D	CD3E	COL23A1	COL26A1	COL4A6	COL5A3	CREB3L3	GATA3	PIK3C2G	PIK3R5	PIK3R6	RASD1	TRBC1	TRBC2
Actin Cytoskeleton Signaling	0.932	0.0734	-0.707	EGF	F2	FGF1	FGF9	ITGAX	ITGB6	KNG1	MYH14	MYH8	MYLK3	PAK5	PAK6	PIK3C2G	PIK3R5	PIK3R6	RASD1
Superpathway of Inositol Phosphate Compounds	0.86	0.0714	-1.069	ATP1A1	CDC25C	DUSP15	DUSP9	EYA4	G6PC1	INPP5J	PIK3C2G	PIK3R5	PIK3R6	PLCZ1	PPFIA4	PPP1R1A	PPP1R1B	PPP1R1C	PTPRN
Oxytocin Signaling Pathway	0.599	0.064	0	ATP2B3	CCL5	CREB3L3	HSPB7	MAPK4	MYH14	MYH8	PIK3C2G	PIK3R5	PIK3R6	PLA2G2D	PLA2G3	PLA2G4D	PLA2G4F	PLA2G5	RASD1
Chronic Myeloid Leukemia Signaling	0.599	0.064	-0.5	AURKB	CBLC	CDKN2A	E2F2	E2F8	MECOM	MMP9	PIK3C2G	PIK3R5	PIK3R6	PLCL1	PLCZ1	RASD1	WNT7A	WNT7B	WNT9B
Xenobiotic Metabolism Signaling	0.519	0.0615	#NUM!	ALDH1A2	ALDH3B2	CES4A	CYP1A1	CYP2B6	GSTM3	HS3ST2	HS3ST6	HS6ST2	MAP3K15	NDST3	PIK3C2G	PIK3R5	PIK3R6	RASD1	UGT2A1
Role Of Osteoclasts In Rheumatoid Arthritis Signaling Pathway	0.434	0.0588	1.291	COL23A1	COL26A1	COL4A6	COL5A3	CREB3L3	FCGR1A	FCGR3A/FCGR3B	IFNG	MMP16	MMP9	PIK3C2G	PIK3R5	PIK3R6	RASD1	SFRP1	TREM2
Synaptogenesis Signaling Pathway	0.356	0.0561	-1.291	CDH18	CDH3	CDH4	CDH8	CDH9	CREB3L3	GRM1	NRXN1	PIK3C2G	PIK3R5	PIK3R6	RASD1	SYT1	SYT10	SYT14	SYT7
Myelination Signaling Pathway	0.319	0.0548	-0.5	BMP7	BMPR1B	CREB3L3	ERBB4	ITGB6	KLK1	LGI4	PDGFRA	PIK3C2G	PIK3R5	PIK3R6	RASD1	SCD	WNT7A	WNT7B	WNT9B
Estrogen Receptor Signaling	0	0.042	0.775	ARG2	CREB3L3	EGF	MMP16	MMP9	NDUFA4L2	NR0B2	PGF	PIK3C2G	PIK3R5	PIK3R6	PLCL1	PLCZ1	RASD1	TBL1Y	VEGFA
Hepatic Fibrosis Signaling Pathway	0	0.0422	-0.535	CCL5	COL5A3	CREB3L3	ITGAX	ITGB6	MYLK3	PDGFRA	PGF	PIK3C2G	PIK3R5	PIK3R6	RASD1	VEGFA	WNT7A	WNT7B	WNT9B
Atherosclerosis Signaling	3.17	0.136	#NUM!	ALB	APOC1	APOC3	CCL11	COL5A3	CXCR4	IFNG	MMP9	PLA2G2D	PLA2G3	PLA2G4D	PLA2G4F	PLA2G5	PLA2G7	TNFSF14
Ovarian Cancer Signaling	2.03	0.104	0.333	CDKN2A	CGA	E2F2	EGF	FGF9	MMP9	PGF	PIK3C2G	PIK3R5	PIK3R6	RASD1	VEGFA	WNT7A	WNT7B	WNT9B
Dendritic Cell Maturation	1.28	0.0838	1.508	CD3D	CD3E	COL5A3	CREB3L3	FCGR1A	FCGR3A/FCGR3B	HLA-G	PIK3C2G	PIK3R5	PIK3R6	PLCL1	PLCZ1	TRBC1	TRBC2	TREM2
Human Embryonic Stem Cell Pluripotency	1.28	0.0838	-2.324	BMP7	BMPR1B	DUSP9	ESRRB	PDGFRA	PIK3C2G	PIK3R5	PIK3R6	POU5F1	RASD1	TDGF1	TFCP2L1	WNT7A	WNT7B	WNT9B
Sertoli Cell-Sertoli Cell Junction Signaling	1.08	0.0785	#NUM!	CGN	CLDN14	CLDN16	CLDN19	CLDN8	EPN3	IGSF5	ITGAX	ITGB6	MAP3K15	NOS1	RASD1	SPTBN2	TJP3	TUBB2B
Colorectal Cancer Metastasis Signaling	0.469	0.0602	0	EGF	IFNG	MMP16	MMP9	PGF	PIK3C2G	PIK3R5	PIK3R6	PTGER1	PTGER3	RASD1	VEGFA	WNT7A	WNT7B	WNT9B
FXR/RXR Activation	2.74	0.128	#NUM!	ALB	APOC1	APOC3	C3	FABP6	FETUB	FOXA3	G6PC1	KNG1	MTTP	NR0B2	SCARB1	SLC22A7	TTR
Th2 Pathway	2.26	0.114	1.941	BHLHE41	CCR8	CD3D	CD3E	CXCR4	GATA3	ICOS	IFNG	IL2RB	PIK3C2G	PIK3R5	PIK3R6	RUNX3	TNFRSF4
Iron homeostasis signaling pathway	2.23	0.113	#NUM!	ATP6V0A4	ATP6V0D2	ATP6V1B1	ATP6V1C2	ATP6V1G3	BMP7	BMPR1B	CP	CREB3L3	EGF	EPO	HAMP	PDGFRA	TFR2
MSP-RON Signaling In Cancer Cells Pathway	1.99	0.106	-1.069	CREB3L3	ELF5	F11	KLK1	KLK15	KLK5	KLK6	KLK7	PGF	PIK3C2G	PIK3R5	PIK3R6	RASD1	VEGFA
Gustation Pathway	1.49	0.0915	-3.742	ASIC2	CASR	GABRA2	GABRA4	GABRP	KCNN1	LIPH	SCN2A	SCN2B	SCN3A	SCN7A	SCNN1A	SCNN1B	SCNN1G
Aldosterone Signaling in Epithelial Cells	1.39	0.0886	-1.897	ASIC2	HSPA2	HSPB7	KCNMB2	LRRC52	PIK3C2G	PIK3R5	PIK3R6	PLCL1	PLCZ1	SCNN1A	SCNN1B	SCNN1G	SLC12A1
Glioblastoma Multiforme Signaling	1.37	0.0881	-2.111	CDKN2A	E2F2	E2F8	EGF	PDGFRA	PIK3C2G	PIK3R5	PIK3R6	PLCL1	PLCZ1	RASD1	WNT7A	WNT7B	WNT9B
T Cell Exhaustion Signaling Pathway	1.37	0.0881	0	BATF	CD3D	CD3E	EOMES	HLA-G	IFNG	PIK3C2G	PIK3R5	PIK3R6	RASD1	TRBC1	TRBC2	VEGFA	ZAP70
Tumor Microenvironment Pathway	1.35	0.0875	0.535	CXCR4	EGF	FASLG	FGF1	FGF9	HLA-G	MMP16	MMP9	PGF	PIK3C2G	PIK3R5	PIK3R6	RASD1	VEGFA
Acute Phase Response Signaling	1.16	0.0819	1.633	ALB	C1QB	C1QC	C3	CP	CRABP1	F2	HAMP	HRG	PLG	RASD1	RBP2	TTR	VWF
Endothelin-1 Signaling	1.03	0.0782	-0.277	MAPK4	NOS1	PIK3C2G	PIK3R5	PIK3R6	PLA2G2D	PLA2G3	PLA2G4D	PLA2G4F	PLA2G5	PLA2G7	PLCL1	PLCZ1	RASD1
Adrenomedullin signaling pathway	1	0.0773	-1.732	C3	GPR182	KCNN1	MAPK4	MYLK3	PIK3C2G	PIK3R5	PIK3R6	PLCL1	PLCZ1	RASD1	TFAP2A	TFAP2B	TFAP2C
ID1 Signaling Pathway	0.959	0.0761	0.535	BMPR1B	CDKN2A	CHRNA4	EGF	MMP9	PGF	PIK3C2G	PIK3R5	PIK3R6	POU5F1	RAP1GAP	RASD1	TFAP2A	VEGFA
T Cell Receptor Signaling	0.943	0.0757	2.673	CD3D	CD3E	CD8A	CD8B	HLA-G	ICOS	IFNG	PIK3C2G	PIK3R5	PIK3R6	RASD1	TRBC1	TRBC2	ZAP70
Multiple Sclerosis Signaling Pathway	0.932	0.0753	1.604	C1QB	C1QC	C3	C7	CAPN6	CD70	FASLG	HLA-G	IFNG	IL11	MMP9	SLC4A1	TNFSF14	TNFSF9
Systemic Lupus Erythematosus Signaling	0.889	0.0741	#NUM!	C7	CD3D	CD3E	FCGR1A	FCGR3A/FCGR3B	HLA-G	KLK1	KNG1	PIK3C2G	PIK3R5	PIK3R6	RASD1	TRBC1	TRBC2
3-phosphoinositide Biosynthesis	0.804	0.0714	-0.577	ATP1A1	CDC25C	DUSP15	DUSP9	EYA4	G6PC1	PIK3C2G	PIK3R5	PIK3R6	PPFIA4	PPP1R1A	PPP1R1B	PPP1R1C	PTPRN
cAMP-mediated signaling	0.682	0.0676	-0.277	ADORA3	ADRB1	AGTR2	AVPR2	CNGA1	CREB3L3	DUSP9	ENPP6	HRH2	MPPED2	PDE1A	PTGER3	PTH1R	RAP1GAP
Systemic Lupus Erythematosus In T Cell Signaling Pathway	0.64	0.0664	1.265	CD3D	CD3E	CD70	CREB3L3	FASLG	HLA-G	ICOS	NOS1	PIK3C2G	PIK3R5	PIK3R6	RASD1	TRBC1	TRBC2
Sperm Motility	0.507	0.0619	-0.333	CNGA1	ERBB4	PDE1A	PDGFRA	PLA2G2D	PLA2G3	PLA2G4D	PLA2G4F	PLA2G5	PLA2G7	PLCL1	PLCZ1	ROS1	ZAP70
Phospholipase C Signaling	0	0.0502	1.134	CD3D	CD3E	CREB3L3	ITGAX	ITGB6	PLA2G2D	PLA2G3	PLA2G4D	PLA2G4F	PLA2G5	RASD1	TRBC1	TRBC2	ZAP70
Protein Kinase A Signaling	0	0.0387	-1.265	CDC25C	CNGA1	CREB3L3	DUSP15	DUSP9	ENPP6	MPPED2	MYLK3	PDE1A	PLCL1	PLCZ1	PPP1R1B	PTPRN	TNNI1
TR/RXR Activation	3.56	0.163	#NUM!	ADRB1	DIO1	G6PC1	NXPH2	PCK1	PIK3C2G	PIK3R5	PIK3R6	RAB3B	SCARB1	SLC16A3	TBL1Y	THRSP
Role of Pattern Recognition Receptors in Recognition of Bacteria and Viruses	1.77	0.102	1.89	C1QB	C1QC	C3	CCL5	CD70	FASLG	IFNG	IL11	PIK3C2G	PIK3R5	PIK3R6	TNFSF14	TNFSF9
CDX Gastrointestinal Cancer Signaling Pathway	1.01	0.0788	-0.832	BMP7	CD70	FASLG	IFNG	IL11	PIK3C2G	PIK3R5	PIK3R6	TNFSF14	TNFSF9	WNT7A	WNT7B	WNT9B
Regulation Of The Epithelial Mesenchymal Transition By Growth Factors Pathway	0.824	0.073	0.905	CD70	EGF	FASLG	FGF1	FGF9	MMP9	PDGFRA	PIK3C2G	PIK3R5	PIK3R6	RASD1	TNFSF14	TNFSF9
CTLA4 Signaling in Cytotoxic T Lymphocytes	0.812	0.0726	-2.496	AP1M2	CD3D	CD3E	CD8A	CD8B	HLA-G	PIK3C2G	PIK3R5	PIK3R6	RASD1	TRBC1	TRBC2	ZAP70
HIF1α Signaling	0.662	0.0677	1.387	EGF	EGLN3	EPO	HK2	HSPA2	MMP16	MMP9	PGF	PIK3C2G	PIK3R5	PIK3R6	RASD1	VEGFA
IL-12 Signaling and Production in Macrophages	0.6	0.0657	0.277	ALB	APOC1	APOC3	C3	COL5A3	CXCR3	FCGR1A	FCGR3A/FCGR3B	GATA3	IFNG	PIK3C2G	PIK3R5	PIK3R6
CLEAR Signaling Pathway	0	0.0476	3.051	ATP6V0A4	ATP6V0D2	ATP6V1B1	ATP6V1C2	ATP6V1G3	BMPR1B	CREB3L3	EGF	IFI30	MAPK4	PDGFRA	RASD1	VEGFA
Role of MAPK Signaling in Promoting the Pathogenesis of Influenza	2.05	0.115	-1.155	ATP6V0A4	ATP6V0D2	ATP6V1B1	ATP6V1C2	ATP6V1G3	PLA2G2D	PLA2G3	PLA2G4D	PLA2G4F	PLA2G5	PLA2G7	RASD1
MSP-RON Signaling In Macrophages Pathway	1.96	0.112	-1.732	CREB3L3	F11	IFNG	KLK1	KLK15	KLK5	KLK6	KLK7	PIK3C2G	PIK3R5	PIK3R6	RASD1
CCR3 Signaling in Eosinophils	1.5	0.0968	-0.302	CCL11	PAK5	PAK6	PIK3C2G	PIK3R5	PIK3R6	PLA2G2D	PLA2G3	PLA2G4D	PLA2G4F	PLA2G5	RASD1
eNOS Signaling	1.28	0.0896	0.707	AQP2	AQP5	AQP6	CHRNA4	CNGA1	HSPA2	KNG1	PGF	PIK3C2G	PIK3R5	PIK3R6	VEGFA
Hepatic Cholestasis	0.783	0.0727	#NUM!	CD70	FABP6	FASLG	GCGR	IFNG	IL11	NR0B2	SLC22A6	SLC22A7	SLCO1A2	TNFSF14	TNFSF9
NF-κB Signaling	0.697	0.0698	-0.378	BMPR1B	CD3D	CD3E	EGF	PDGFRA	PIK3C2G	PIK3R5	PIK3R6	RASD1	TRBC1	TRBC2	ZAP70
Oxytocin In Brain Signaling Pathway	0.686	0.0694	1.155	CREB3L3	KCNJ13	PIK3C2G	PIK3R5	PIK3R6	PLA2G2D	PLA2G3	PLA2G4D	PLA2G4F	PLA2G5	PLA2G7	RASD1
Regulation of the Epithelial-Mesenchymal Transition Pathway	0.674	0.069	#NUM!	EGF	FGF1	FGF9	LOX	MMP9	PIK3C2G	PIK3R5	PIK3R6	RASD1	WNT7A	WNT7B	WNT9B
Pulmonary Healing Signaling Pathway	0.652	0.0682	0	BMPR1B	CDC25C	CXCR4	EGF	MMP16	MMP9	PGF	RASD1	VEGFA	WNT7A	WNT7B	WNT9B
3-phosphoinositide Degradation	0.59	0.0659	-1.265	ATP1A1	CDC25C	DUSP15	DUSP9	EYA4	G6PC1	INPP5J	PPFIA4	PPP1R1A	PPP1R1B	PPP1R1C	PTPRN
Gap Junction Signaling	0.58	0.0656	#NUM!	ADRB1	EGF	GJD2	GRIK2	GRIK3	PIK3C2G	PIK3R5	PIK3R6	PLCL1	PLCZ1	RASD1	TUBB2B
TEC Kinase Signaling	0.57	0.0652	-0.447	CD3D	CD3E	FASLG	ITGAX	ITGB6	PAK5	PAK6	PIK3C2G	PIK3R5	PIK3R6	TRBC1	TRBC2
D-myo-inositol-5-phosphate Metabolism	0.551	0.0645	-1.265	ATP1A1	CDC25C	DUSP15	DUSP9	EYA4	G6PC1	PLCZ1	PPFIA4	PPP1R1A	PPP1R1B	PPP1R1C	PTPRN
Ephrin Receptor Signaling	0.506	0.0628	-0.447	CREB3L3	CXCR4	EGF	FGF1	ITGAX	ITGB6	PAK5	PAK6	PGF	PIK3C2G	RASD1	VEGFA
Role of Osteoblasts, Osteoclasts and Chondrocytes in Rheumatoid Arthritis	0.48	0.0619	#NUM!	BMP7	BMPR1B	IFNG	IL11	PIK3C2G	PIK3R5	PIK3R6	SFRP1	SOST	WNT7A	WNT7B	WNT9B
Signaling by Rho Family GTPases	0	0.0482	-0.632	CDH18	CDH3	CDH4	CDH8	CDH9	ITGAX	ITGB6	PAK5	PAK6	PIK3C2G	PIK3R5	PIK3R6
Insulin Secretion Signaling Pathway	0	0.0486	-1.508	ASIC2	CREB3L3	GCGR	PCSK2	PIK3C2G	PIK3R5	PIK3R6	PLCL1	PLCZ1	SCNN1A	SCNN1B	SCNN1G
VDR/RXR Activation	2.77	0.149	-0.333	CALB1	CASR	CCL5	CXCL10	CYP24A1	IFNG	IGFBP3	KLK6	TRPV5	TRPV6	WT1
VEGF Family Ligand-Receptor Interactions	2.46	0.136	1.265	PGF	PIK3C2G	PIK3R5	PIK3R6	PLA2G2D	PLA2G3	PLA2G4D	PLA2G4F	PLA2G5	RASD1	VEGFA
Airway Pathology in Chronic Obstructive Pulmonary Disease	2.25	0.128	#NUM!	CCL20	CD70	FASLG	FGF1	FGF9	IFNG	IL11	LCN2	MMP9	TNFSF14	TNFSF9
Amyotrophic Lateral Sclerosis Signaling	1.69	0.107	-0.302	CAPN6	GDNF	GRIK2	GRIK3	GRIK5	NOS1	PGF	PIK3C2G	PIK3R5	PIK3R6	VEGFA
Th1 Pathway	1.67	0.106	2.333	CD3D	CD3E	CD8A	CXCR3	GATA3	ICOS	IFNG	PIK3C2G	PIK3R5	PIK3R6	RUNX3
Erythropoietin Signaling Pathway	0.726	0.0719	-0.905	CD70	EPO	FASLG	IFNG	IL11	PIK3C2G	PIK3R5	PIK3R6	RASD1	TNFSF14	TNFSF9
D-myo-inositol (1,4,5,6)-Tetrakisphosphate Biosynthesis	0.538	0.0647	-1	ATP1A1	CDC25C	DUSP15	DUSP9	EYA4	G6PC1	PPFIA4	PPP1R1A	PPP1R1B	PPP1R1C	PTPRN
D-myo-inositol (3,4,5,6)-tetrakisphosphate Biosynthesis	0.538	0.0647	-1	ATP1A1	CDC25C	DUSP15	DUSP9	EYA4	G6PC1	PPFIA4	PPP1R1A	PPP1R1B	PPP1R1C	PTPRN
Synaptic Long Term Depression	0.51	0.0636	-0.632	GRM1	NOS1	PLA2G2D	PLA2G3	PLA2G4D	PLA2G4F	PLA2G5	PLA2G7	PLCL1	PLCZ1	RASD1
Leukocyte Extravasation Signaling	0.457	0.0615	1.89	CLDN14	CLDN16	CLDN19	CLDN8	CXCR4	MMP16	MMP9	PIK3C2G	PIK3R5	PIK3R6	RAP1GAP
Role of NFAT in Regulation of the Immune Response	0.302	0.0547	2.121	CD3D	CD3E	FCGR1A	FCGR3A/FCGR3B	PIK3C2G	PIK3R5	PIK3R6	RASD1	TRBC1	TRBC2	ZAP70
RHOGDI Signaling	0.291	0.0542	1.134	CDH18	CDH3	CDH4	CDH8	CDH9	ITGAX	ITGB6	MYH14	MYH8	PAK5	PAK6
Osteoarthritis Pathway	0.285	0.0539	0	CASR	CREB3L3	DCN	ITGAX	ITGB6	ITLN1	MMP9	PGF	PTH1R	PTHLH	VEGFA
Systemic Lupus Erythematosus In B Cell Signaling Pathway	0	0.0444	1.508	CD70	FASLG	IFNG	IL11	INPP5J	PIK3C2G	PIK3R5	PIK3R6	RASD1	TNFSF14	TNFSF9
Senescence Pathway	0	0.0403	-1.508	CAPN6	CDC25C	CDKN2A	E2F2	E2F8	ELF5	MAPK4	PIK3C2G	PIK3R5	PIK3R6	RASD1
MSP-RON Signaling Pathway	3.4	0.189	#NUM!	F11	IFNG	KLK1	KLK15	KLK5	KLK6	KLK7	PIK3C2G	PIK3R5	PIK3R6
Role of MAPK Signaling in the Pathogenesis of Influenza	2.22	0.133	#NUM!	CCL5	CXCL10	IFNG	PLA2G2D	PLA2G3	PLA2G4D	PLA2G4F	PLA2G5	PLA2G7	RASD1
Communication between Innate and Adaptive Immune Cells	1.6	0.108	#NUM!	CCL5	CD3D	CD3E	CD8A	CD8B	CXCL10	HLA-G	IFNG	TRBC1	TRBC2
Bladder Cancer Signaling	1.39	0.099	#NUM!	CDKN2A	E2F2	EGF	FGF1	FGF9	MMP16	MMP9	PGF	RASD1	VEGFA
Role of NANOG in Mammalian Embryonic Stem Cell Pluripotency	1.27	0.0943	1	BMP7	BMPR1B	PIK3C2G	PIK3R5	PIK3R6	POU5F1	RASD1	WNT7A	WNT7B	WNT9B
Fc Epsilon RI Signaling	1.18	0.0909	1	INPP5J	PIK3C2G	PIK3R5	PIK3R6	PLA2G2D	PLA2G3	PLA2G4D	PLA2G4F	PLA2G5	RASD1
ICOS-ICOSL Signaling in T Helper Cells	1.14	0.0893	1.633	CD3D	CD3E	ICOS	IL2RB	PIK3C2G	PIK3R5	PIK3R6	TRBC1	TRBC2	ZAP70
Pancreatic Adenocarcinoma Signaling	0.967	0.0826	1.414	CDKN2A	E2F2	E2F8	EGF	MMP9	PGF	PIK3C2G	PIK3R5	PIK3R6	VEGFA
Gα12/13 Signaling	0.9	0.08	1	CDH18	CDH3	CDH4	CDH8	CDH9	F2	PIK3C2G	PIK3R5	PIK3R6	RASD1
IL-33 Signaling Pathway	0.695	0.0719	0.632	CCL5	CREB3L3	GATA3	IFNG	KLK6	MMP9	PIK3C2G	PIK3R5	PIK3R6	PRSS22
HMGB1 Signaling	0.599	0.068	0.447	CD70	FASLG	IFNG	IL11	PIK3C2G	PIK3R5	PIK3R6	RASD1	TNFSF14	TNFSF9
Macrophage Classical Activation Signaling Pathway	0.588	0.0676	2.53	CCL20	CCL5	CD70	CXCL10	CXCL9	FASLG	IFNG	IL11	TNFSF14	TNFSF9
Ribonucleotide Reductase Signaling Pathway	0.556	0.0662	1.265	CDH3	CDKN2A	CREB3L3	E2F2	E2F8	MMP9	PIK3C2G	PIK3R5	PIK3R6	VEGFA
PKCθ Signaling in T Lymphocytes	0.504	0.0641	1.134	CD3D	CD3E	MAP3K15	PIK3C2G	PIK3R5	PIK3R6	RASD1	TRBC1	TRBC2	ZAP70
Xenobiotic Metabolism CAR Signaling Pathway	0.45	0.0617	-2.53	ALDH1A2	ALDH3B2	CYP1A1	CYP2B6	GSTM3	HS3ST2	HS3ST6	HS6ST2	NDST3	UGT2A1
Xenobiotic Metabolism PXR Signaling Pathway	0.425	0.0606	-1.897	ALDH1A2	ALDH3B2	CES4A	CYP2B6	GSTM3	HS3ST2	HS3ST6	HS6ST2	NDST3	UGT2A1
Calcium Signaling	0.309	0.0552	-0.816	ATP2B3	CHRNA4	CREB3L3	MYH14	MYH8	PNCK	TNNC1	TNNI1	TRDN	TRPV6
ILK Signaling	0.297	0.0546	0.333	CREB3L3	ITGB6	MMP9	MYH14	MYH8	PGF	PIK3C2G	PIK3R5	PIK3R6	VEGFA
Circadian Rhythm Signaling	0	0.0417	#NUM!	ADRB1	BHLHE41	CREB3L3	KLK1	MTNR1A	NOS1	PLCL1	PLCZ1	RASD1	RORB
Mitochondrial Dysfunction	0	0.0317	-1.265	ARG2	ATP12A	ATP1A1	CAPN6	CREB3L3	NDUFA4L2	NOS1	PIK3C2G	PIK3R5	PIK3R6
IL-8 Signaling	0	0.0505	1.667	ANGPT2	CR2	ITGAX	MMP9	PGF	PIK3C2G	PIK3R5	PIK3R6	RASD1	VEGFA
Integrin Signaling	0	0.0505	-1	CAPN6	ITGAX	ITGB6	MYLK3	PAK5	PAK6	PIK3C2G	PIK3R5	PIK3R6	RASD1
Intrinsic Prothrombin Activation Pathway	3.99	0.243	-1.414	COL5A3	F11	F2	KLK1	KLK15	KLK5	KLK6	KLK7	KNG1
Eicosanoid Signaling	2.39	0.15	0.816	DPEP1	PLA2G2D	PLA2G3	PLA2G4D	PLA2G4F	PLA2G5	PLA2G7	PTGER1	PTGER3
Role of MAPK Signaling in Inhibiting the Pathogenesis of Influenza	1.91	0.127	1.667	CCL5	CXCL10	IFNG	PLA2G2D	PLA2G3	PLA2G4D	PLA2G4F	PLA2G5	PLA2G7
Nitric Oxide Signaling in the Cardiovascular System	0.983	0.0857	0	ADRB1	ARG2	KNG1	PDE1A	PGF	PIK3C2G	PIK3R5	PIK3R6	VEGFA
p38 MAPK Signaling	0.943	0.0841	0.707	CREB3L3	FASLG	HSPB7	PLA2G2D	PLA2G3	PLA2G4D	PLA2G4F	PLA2G5	RPS6KA6
LXR/RXR Activation	0.91	0.0826	-1.414	ALB	APOC1	APOC3	ARG2	C3	KNG1	MMP9	SCD	TTR
PAK Signaling	0.889	0.0818	-0.816	ITGAX	ITGB6	PAK5	PAK6	PDGFRA	PIK3C2G	PIK3R5	PIK3R6	RASD1
Glioma Signaling	0.733	0.075	-0.447	CDKN2A	E2F2	E2F8	EGF	PDGFRA	PIK3C2G	PIK3R5	PIK3R6	RASD1
HGF Signaling	0.613	0.0698	-0.447	CDKN2A	ELF5	ITGAX	ITGB6	MAP3K15	PIK3C2G	PIK3R5	PIK3R6	RASD1
Insulin Receptor Signaling	0.6	0.0692	-0.707	ASIC2	INPP5J	PIK3C2G	PIK3R5	PIK3R6	RASD1	SCNN1A	SCNN1B	SCNN1G
Factors Promoting Cardiogenesis in Vertebrates	0.577	0.0682	-2.333	BMP7	BMPR1B	CREB3L3	PLCL1	PLCZ1	TDGF1	WNT7A	WNT7B	WNT9B
Phagosome Maturation	0.491	0.0643	#NUM!	ATP6V0A4	ATP6V0D2	ATP6V1B1	ATP6V1C2	ATP6V1G3	CTSW	HLA-G	NOS1	TUBB2B
Germ Cell-Sertoli Cell Junction Signaling	0.31	0.0556	#NUM!	EPN3	MAP3K15	PAK5	PAK6	PIK3C2G	PIK3R5	PIK3R6	RASD1	TUBB2B
Tight Junction Signaling	0.297	0.0549	#NUM!	CGN	CLDN14	CLDN16	CLDN19	CLDN8	IGSF5	MYH14	MYH8	TJP3
Huntington's Disease Signaling	0	0.0333	-0.378	CAPN6	CREB3L3	EGF	GRM1	HSPA2	PIK3C2G	PIK3R5	PIK3R6	SH3GL3
NRF2-mediated Oxidative Stress Response	0	0.045	#NUM!	CYP1A1	CYP2B6	CYP2J2	GSTM3	PIK3C2G	PIK3R5	PIK3R6	RASD1	SCARB1
Thrombin Signaling	0	0.0425	-0.707	EGF	F2	GATA3	PIK3C2G	PIK3R5	PIK3R6	PLCL1	PLCZ1	RASD1
Production of Nitric Oxide and Reactive Oxygen Species in Macrophages	0	0.0489	0.333	ALB	APOC1	APOC3	ARG2	IFNG	MAP3K15	PIK3C2G	PIK3R5	PIK3R6
Opioid Signaling Pathway	0	0.0361	-1.89	CREB3L3	MAPK4	NOS1	PDE1A	PIK3C2G	RASD1	RGS1	RPS6KA6	SCN7A
Hematopoiesis from Pluripotent Stem Cells	2.59	0.174	#NUM!	CD3D	CD3E	CD8A	CD8B	EPO	IL11	TRBC1	TRBC2
SPINK1 General Cancer Pathway	1.92	0.136	1.134	GZMA	MT1G	MT1H	PIK3C2G	PIK3R5	PIK3R6	PRSS3	RASD1
Phospholipases	1.88	0.133	0	PLA2G2D	PLA2G3	PLA2G4D	PLA2G4F	PLA2G5	PLA2G7	PLCL1	PLCZ1
Th17 Activation Pathway	1.41	0.11	1	BATF	CCL20	CD3D	CD3E	DEFB1	IFNG	TRBC1	TRBC2
Angiopoietin Signaling	1.38	0.108	-1	ANGPT2	ANGPTL1	PAK5	PAK6	PIK3C2G	PIK3R5	PIK3R6	RASD1
Renal Cell Carcinoma Signaling	1.3	0.104	-0.447	EGLN3	PAK5	PAK6	PIK3C2G	PIK3R5	PIK3R6	RASD1	VEGFA
Apelin Cardiomyocyte Signaling Pathway	0.983	0.0889	-1.414	MAPK4	PIK3C2G	PIK3R5	PIK3R6	PLCL1	PLCZ1	SLC9A2	SLC9A3
ERBB Signaling	0.943	0.087	-1.134	EGF	ERBB4	PAK5	PAK6	PIK3C2G	PIK3R5	PIK3R6	RASD1
Neuropathic Pain Signaling In Dorsal Horn Neurons	0.886	0.0842	-0.707	GRM1	KCNN1	PIK3C2G	PIK3R5	PIK3R6	PLCL1	PLCZ1	TAC1
Paxillin Signaling	0.747	0.0777	-0.447	ITGAX	ITGB6	PAK5	PAK6	PIK3C2G	PIK3R5	PIK3R6	RASD1
Antioxidant Action of Vitamin C	0.733	0.0769	0	PLA2G2D	PLA2G3	PLA2G4D	PLA2G4F	PLA2G5	PLA2G7	PLCL1	PLCZ1
Type I Diabetes Mellitus Signaling	0.578	0.0696	2	CD3D	CD3E	FASLG	HLA-G	IFNG	PTPRN	TRBC1	TRBC2
SAPK/JNK Signaling	0.578	0.0696	#NUM!	CD3D	CD3E	PIK3C2G	PIK3R5	PIK3R6	RASD1	TRBC1	TRBC2
Renin-Angiotensin Signaling	0.53	0.0672	-0.378	AGTR2	CCL5	PAK5	PAK6	PIK3C2G	PIK3R5	PIK3R6	RASD1
GP6 Signaling Pathway	0.53	0.0672	0.707	APBB1IP	COL23A1	COL26A1	COL4A6	COL5A3	PIK3C2G	PIK3R5	PIK3R6
CD28 Signaling in T Helper Cells	0.507	0.0661	1	CD3D	CD3E	PIK3C2G	PIK3R5	PIK3R6	TRBC1	TRBC2	ZAP70
STAT3 Pathway	0.417	0.0615	-1	BMPR1B	EGF	IL20RA	IL20RB	IL2RB	PDGFRA	RASD1	VEGFA
RAC Signaling	0.381	0.0597	-0.447	ITGAX	ITGB6	PAK5	PAK6	PIK3C2G	PIK3R5	PIK3R6	RASD1
Xenobiotic Metabolism General Signaling Pathway	0.381	0.0597	-1.414	ABCA4	GSTM3	MAP3K15	PIK3C2G	PIK3R5	PIK3R6	RASD1	UGT2A1
Semaphorin Neuronal Repulsive Signaling Pathway	0.365	0.0588	-1.633	ITGAX	ITGB6	PAK5	PAK6	PIK3C2G	PIK3R5	PIK3R6	SEMA6D
HOTAIR Regulatory Pathway	0.341	0.0576	0	MMP16	MMP9	PIK3C2G	PIK3R5	PIK3R6	WNT7A	WNT7B	WNT9B
Aryl Hydrocarbon Receptor Signaling	0.333	0.0571	#NUM!	ALDH1A2	ALDH3B2	CDKN2A	CYP1A1	FASLG	GSTM3	HSPB7	NR0B2
NOD1/2 Signaling Pathway	0.291	0.0548	1.414	CD70	CXCL13	FASLG	HSPA2	IFNG	IL11	TNFSF14	TNFSF9
Relaxin Signaling	0.291	0.0548	1.342	ENPP6	MMP9	MPPED2	PDE1A	PIK3C2G	PIK3R5	PIK3R6	VEGFA
PTEN Signaling	0.291	0.0548	0.447	BMPR1B	FASLG	INPP5J	ITGAX	ITGB6	PDGFRA	PIK3R5	RASD1
RAR Activation	0	0.0423	#NUM!	ADH1B	ADH1C	ADH4	ALDH1A2	CRABP1	IGFBP3	RBP2	VEGFA
Cardiac Hypertrophy Signaling	0	0.0338	-1.134	ADRB1	MAP3K15	PIK3C2G	PIK3R5	PIK3R6	PLCL1	PLCZ1	RASD1
B Cell Receptor Signaling	0	0.0421	1.134	APBB1IP	CREB3L3	INPP5J	MAP3K15	PIK3C2G	PIK3R5	PIK3R6	RASD1
WNT/β-catenin Signaling	0	0.0516	-1.342	CDH3	CDKN2A	POU5F1	SFRP1	SOX11	WNT7A	WNT7B	WNT9B
Graft-versus-Host Disease Signaling	1.95	0.149	#NUM!	CD3D	CD3E	FASLG	HLA-G	IFNG	TRBC1	TRBC2
Allograft Rejection Signaling	1.52	0.123	#NUM!	CD3D	CD3E	FASLG	HLA-G	IFNG	TRBC1	TRBC2
Autoimmune Thyroid Disease Signaling	1.52	0.123	#NUM!	CD3D	CD3E	CGA	FASLG	HLA-G	TRBC1	TRBC2
T Helper Cell Differentiation	0.971	0.0921	#NUM!	CD3D	CD3E	GATA3	ICOS	IFNG	TRBC1	TRBC2
PEDF Signaling	0.824	0.0843	0	ARHGAP22	FASLG	GDNF	PIK3C2G	PIK3R5	PIK3R6	RASD1
Non-Small Cell Lung Cancer Signaling	0.67	0.0761	0	CDKN2A	E2F2	EGF	PIK3C2G	PIK3R5	PIK3R6	RASD1
Melanocyte Development and Pigmentation Signaling	0.654	0.0753	0.447	CREB3L3	PIK3C2G	PIK3R5	PIK3R6	RASD1	RPS6KA6	TYRP1
DNA Methylation and Transcriptional Repression Signaling	0.623	0.0737	1.342	AICDA	CHD5	E2F2	E2F8	FOXA3	TCF21	UHRF1
UVA-Induced MAPK Signaling	0.609	0.0729	-0.816	PIK3C2G	PIK3R5	PIK3R6	PLCL1	PLCZ1	RASD1	RPS6KA6
PD-1, PD-L1 cancer immunotherapy pathway	0.595	0.0722	-1.134	HLA-G	IFNG	IL2RB	PIK3C2G	PIK3R5	PIK3R6	ZAP70
Altered T Cell and B Cell Signaling in Rheumatoid Arthritis	0.542	0.0693	#NUM!	CD3D	CD3E	CXCL13	FASLG	IFNG	TRBC1	TRBC2
Telomerase Signaling	0.506	0.0673	0	EGF	ELF5	IL2RB	PIK3C2G	PIK3R5	PIK3R6	RASD1
Role of Tissue Factor in Cancer	0.418	0.0625	#NUM!	F2	PIK3C2G	PIK3R5	PIK3R6	RASD1	RPS6KA6	VEGFA
Virus Entry via Endocytic Pathways	0.38	0.0603	#NUM!	AP1M2	HLA-G	ITGB6	PIK3C2G	PIK3R5	PIK3R6	RASD1
NGF Signaling	0.363	0.0593	0	CREB3L3	MAP3K15	PIK3C2G	PIK3R5	PIK3R6	RASD1	RPS6KA6
IL-6 Signaling	0.345	0.0583	0.816	HSPB7	PIK3C2G	PIK3R5	PIK3R6	RASD1	TNFAIP6	VEGFA
14-3-3-mediated Signaling	0.329	0.0574	-0.447	PIK3C2G	PIK3R5	PIK3R6	PLCL1	PLCZ1	RASD1	TUBB2B
Endocannabinoid Developing Neuron Pathway	0.313	0.0565	0.816	CREB3L3	MAPK4	PIK3C2G	PIK3R5	PIK3R6	RAP1GAP	RASD1
Cellular Effects of Sildenafil (Viagra)	0.298	0.0556	#NUM!	KCNN1	MYH14	MYH8	PDE1A	PLCL1	PLCZ1	SLC4A11
P2Y Purigenic Receptor Signaling Pathway	0.284	0.0547	0	CREB3L3	PIK3C2G	PIK3R5	PIK3R6	PLCL1	PLCZ1	RASD1
CXCR4 Signaling	0	0.0437	0	CXCR4	PAK5	PAK6	PIK3C2G	PIK3R5	PIK3R6	RASD1
p70S6K Signaling	0	0.0483	0	F2	PIK3C2G	PIK3R5	PIK3R6	PLCL1	PLCZ1	RASD1
mTOR Signaling	0	0.0355	0	PGF	PIK3C2G	PIK3R5	PIK3R6	RASD1	RPS6KA6	VEGFA
CDC42 Signaling	0	0.0479	#NUM!	CD3D	CD3E	HLA-G	ITGAX	ITGB6	TRBC1	TRBC2
HER-2 Signaling in Breast Cancer	0	0.0324	-1.134	EGF	ELF5	ITGB6	PIK3C2G	PIK3R5	PIK3R6	RASD1
Role of NFAT in Cardiac Hypertrophy	0	0.034	-0.816	IL11	PIK3C2G	PIK3R5	PIK3R6	PLCL1	PLCZ1	RASD1
Dopamine-DARPP32 Feedback in cAMP Signaling	0	0.0417	-0.447	CREB3L3	KCNJ1	KCNJ10	NOS1	PLCL1	PLCZ1	PPP1R1B
PI3K/AKT Signaling	0	0.0363	#NUM!	IL20RA	IL20RB	IL2RB	INPP5J	ITGAX	ITGB6	RASD1
Protein Ubiquitination Pathway	0	0.0269	#NUM!	HLA-G	HSPA2	HSPB7	IFNG	UBE2C	UCHL1	USP44
Autophagy	0	0.0337	-0.378	CREB3L3	EGF	GCGR	PIK3C2G	PIK3R5	PIK3R6	VEGFA
Sirtuin Signaling Pathway	0	0.0257	-0.816	ARG2	EPO	HMGCS2	MAPK4	NDUFA4L2	PCK1	SCNN1A
Endocannabinoid Cancer Inhibition Pathway	0	0.0511	-1.134	CREB3L3	NOS1	PGF	PIK3C2G	PIK3R5	PIK3R6	VEGFA
Necroptosis Signaling Pathway	0	0.0515	0.378	CAPN6	FASLG	PLA2G2D	PLA2G3	PLA2G4D	PLA2G4F	PLA2G5
Coronavirus Pathogenesis Pathway	0	0.0393	-1.134	CCL5	E2F2	E2F8	FASLG	IFNG	KNG1	TMPRSS2
Coagulation System	2.09	0.176	0	F11	F2	KNG1	PLG	SERPINA5	VWF
Complement System	1.97	0.167	#NUM!	C1QB	C1QC	C3	C7	CR2	ITGAX
Cytotoxic T Lymphocyte-mediated Apoptosis of Target Cells	1.8	0.154	#NUM!	CD3D	CD3E	FASLG	HLA-G	TRBC1	TRBC2
SPINK1 Pancreatic Cancer Pathway	1.75	0.15	2.449	KLK1	KLK15	KLK5	KLK6	KLK7	PRSS3
Primary Immunodeficiency Signaling	1.48	0.13	#NUM!	AICDA	CD3D	CD3E	CD8A	ICOS	ZAP70
Serotonin Degradation	1.22	0.113	-2.449	ADH1B	ADH1C	ADH4	ALDH1A2	UGT2A1	UGT3A1
OX40 Signaling Pathway	1.13	0.107	#NUM!	CD3D	CD3E	HLA-G	TNFRSF4	TRBC1	TRBC2
Glutamate Receptor Signaling	1.1	0.105	#NUM!	GRIK2	GRIK3	GRIK5	GRM1	SLC17A2	SLC1A3
Glioma Invasiveness Signaling	0.783	0.0857	0.447	MMP9	PIK3C2G	PIK3R5	PIK3R6	PLG	RASD1
Thyroid Cancer Signaling	0.724	0.0822	0	CXCR4	GDNF	PIK3C2G	PIK3R5	PIK3R6	RASD1
GDNF Family Ligand-Receptor Interactions	0.706	0.0811	-0.447	DOK7	GDNF	PIK3C2G	PIK3R5	PIK3R6	RASD1
Macropinocytosis Signaling	0.706	0.0811	#NUM!	EGF	ITGB6	PIK3C2G	PIK3R5	PIK3R6	RASD1
Immunogenic Cell Death Signaling Pathway	0.654	0.0779	1.633	CXCL10	GZMA	GZMH	GZMK	HSPA2	IFNG
FGF Signaling	0.62	0.0759	0	CREB3L3	FGF1	FGF9	PIK3C2G	PIK3R5	PIK3R6
FLT3 Signaling in Hematopoietic Progenitor Cells	0.604	0.075	0.447	CREB3L3	PIK3C2G	PIK3R5	PIK3R6	RASD1	RPS6KA6
Regulation of Cellular Mechanics by Calpain Protease	0.588	0.0741	#NUM!	CAPN6	CNGA1	EGF	ITGAX	ITGB6	RASD1
IL-13 Signaling Pathway	0.532	0.0706	0	AGR2	CCL11	DEFB1	PIK3C2G	PIK3R5	PIK3R6
PDGF Signaling	0.532	0.0706	-0.447	INPP5J	PDGFRA	PIK3C2G	PIK3R5	PIK3R6	RASD1
NUR77 Signaling in T Lymphocytes	0.504	0.069	#NUM!	CD3D	CD3E	FASLG	HLA-G	TRBC1	TRBC2
Prolactin Signaling	0.467	0.0667	#NUM!	KCNMB2	LRRC52	PIK3C2G	PIK3R5	PIK3R6	RASD1
Regulation of IL-2 Expression in Activated and Anergic T Lymphocytes	0.42	0.0638	1.633	CD3D	CD3E	RASD1	TRBC1	TRBC2	ZAP70
VEGF Signaling	0.42	0.0638	1.342	PGF	PIK3C2G	PIK3R5	PIK3R6	RASD1	VEGFA
p53 Signaling	0.389	0.0619	0	CDKN2A	PIK3C2G	PIK3R5	PIK3R6	RPRM	WT1
CCR5 Signaling in Macrophages	0.333	0.0583	#NUM!	CCL5	CD3D	CD3E	FASLG	TRBC1	TRBC2
Prostate Cancer Signaling	0.276	0.0545	#NUM!	CREB3L3	E2F2	PIK3C2G	PIK3R5	PIK3R6	RASD1
Neuregulin Signaling	0.262	0.0536	#NUM!	DCN	EGF	ERBB4	ITGAX	ITGB6	RASD1
Sphingosine-1-phosphate Signaling	0.262	0.0536	-0.816	PDGFRA	PIK3C2G	PIK3R5	PIK3R6	PLCL1	PLCZ1
Gαs Signaling	0.255	0.0531	-0.447	ADRB1	AVPR2	CNGA1	CREB3L3	HRH2	PTH1R
NAD Signaling Pathway	0	0.0476	0	EGF	HMGCS2	PIK3C2G	PIK3R5	PIK3R6	VEGFA
SNARE Signaling Pathway	0	0.0522	-2.449	MYH14	MYH8	SYT1	SYT10	SYT14	SYT7
MicroRNA Biogenesis Signaling Pathway	0	0.0345	0	EGF	PIK3C2G	PIK3R5	PIK3R6	RASD1	VEGFA
Macrophage Alternative Activation Signaling Pathway	0	0.0373	1.633	CREB3L3	CXCL13	PIK3C2G	PIK3R5	PIK3R6	SCARB1
Synaptic Long Term Potentiation	0	0.05	-1.342	CREB3L3	GRM1	PLCL1	PLCZ1	PPP1R1A	RASD1
AMPK Signaling	0	0.0263	0.447	ADRB1	CHRNA4	CREB3L3	PIK3C2G	PIK3R5	PIK3R6
Regulation of eIF4 and p70S6K Signaling	0	0.0355	#NUM!	ITGAX	ITGB6	PIK3C2G	PIK3R5	PIK3R6	RASD1
Retinoate Biosynthesis I	1.77	0.172	-2	ADH1B	ADH1C	ADH4	ALDH1A2	RBP2
Noradrenaline and Adrenaline Degradation	1.77	0.172	-2.236	ADH1B	ADH1C	ADH4	ALDH1A2	PNMT
MIF-mediated Glucocorticoid Regulation	1.49	0.147	0.447	PLA2G2D	PLA2G3	PLA2G4D	PLA2G4F	PLA2G5
MIF Regulation of Innate Immunity	1.16	0.119	0.447	PLA2G2D	PLA2G3	PLA2G4D	PLA2G4F	PLA2G5
Nicotine Degradation III	1.06	0.111	-1.342	CYP1A1	CYP2B6	CYP2J2	UGT2A1	UGT3A1
Role of PI3K/AKT Signaling in the Pathogenesis of Influenza	0.996	0.106	1.342	CCL5	IFNG	PIK3C2G	PIK3R5	PIK3R6
Melatonin Degradation I	0.963	0.104	-1.342	CYP1A1	CYP2B6	CYP2J2	UGT2A1	UGT3A1
Melanoma Signaling	0.936	0.102	#NUM!	CDKN2A	PIK3C2G	PIK3R5	PIK3R6	RASD1
Nicotine Degradation II	0.907	0.1	-1.342	CYP1A1	CYP2B6	CYP2J2	UGT2A1	UGT3A1
Superpathway of Melatonin Degradation	0.83	0.0943	-1.342	CYP1A1	CYP2B6	CYP2J2	UGT2A1	UGT3A1
Heparan Sulfate Biosynthesis (Late Stages)	0.807	0.0926	-1	HS3ST2	HS3ST6	HS6ST2	NDST3	TNFAIP6
CNTF Signaling	0.783	0.0909	0	PIK3C2G	PIK3R5	PIK3R6	RASD1	RPS6KA6
Role of IL-17A in Arthritis	0.783	0.0909	#NUM!	CCL20	CCL5	PIK3C2G	PIK3R5	PIK3R6
PXR/RXR Activation	0.759	0.0893	1.342	CYP2B6	G6PC1	HMGCS2	NR0B2	SCD
Heparan Sulfate Biosynthesis	0.658	0.082	-1	HS3ST2	HS3ST6	HS6ST2	NDST3	TNFAIP6
IL-2 Signaling	0.658	0.082	1	IL2RB	PIK3C2G	PIK3R5	PIK3R6	RASD1
Calcium-induced T Lymphocyte Apoptosis	0.602	0.0781	#NUM!	CD3D	CD3E	TRBC1	TRBC2	ZAP70
Role of JAK1 and JAK3 in γc Cytokine Signaling	0.602	0.0781	#NUM!	IL2RB	PIK3C2G	PIK3R5	PIK3R6	RASD1
IL-17A Signaling in Airway Cells	0.585	0.0769	0	CCL11	CCL20	PIK3C2G	PIK3R5	PIK3R6
ERBB4 Signaling	0.585	0.0769	0	ERBB4	PIK3C2G	PIK3R5	PIK3R6	RASD1
Maturity Onset Diabetes of Young (MODY) Signaling	0.569	0.0758	#NUM!	ALDOB	APOC1	APOC3	CEL	FABP1
Growth Hormone Signaling	0.569	0.0758	0.447	IGFBP3	PIK3C2G	PIK3R5	PIK3R6	RPS6KA6
GPCR-Mediated Integration of Enteroendocrine Signaling Exemplified by an L Cell	0.52	0.0725	0.447	ADRB1	CALCA	PLCL1	PLCZ1	SSTR5
Antiproliferative Role of Somatostatin Receptor 2	0.491	0.0704	0	NOS1	PIK3C2G	PIK3R5	PIK3R6	RASD1
Chemokine Signaling	0.478	0.0694	0	CCL11	CCL5	CXCR4	PIK3C2G	RASD1
Caveolar-mediated Endocytosis Signaling	0.463	0.0685	#NUM!	ALB	EGF	HLA-G	ITGAX	ITGB6
Leptin Signaling in Obesity	0.463	0.0685	#NUM!	PIK3C2G	PIK3R5	PIK3R6	PLCL1	PLCZ1
Role of JAK family kinases in IL-6-type Cytokine Signaling	0.463	0.0685	-0.447	IL11	PGF	SERPINA4	SERPINA5	VEGFA
Neurotrophin/TRK Signaling	0.438	0.0667	1	CREB3L3	PIK3C2G	PIK3R5	PIK3R6	RASD1
NF-κB Activation by Viruses	0.425	0.0658	0	CR2	PIK3C2G	PIK3R5	PIK3R6	RASD1
G Protein Signaling Mediated by Tubby	0.413	0.0649	2.236	CD3D	CD3E	MCHR1	TRBC1	TRBC2
Crosstalk between Dendritic Cells and Natural Killer Cells	0.413	0.0649	2	FASLG	HLA-G	IFNG	IL2RB	TREM2
BEX2 Signaling Pathway	0.401	0.0641	0.447	BEX1	ITGB6	KLK1	PGF	VEGFA
Estrogen-Dependent Breast Cancer Signaling	0.389	0.0633	1	CREB3L3	PIK3C2G	PIK3R5	PIK3R6	RASD1
Ceramide Signaling	0.292	0.0562	#NUM!	CNKSR1	PIK3C2G	PIK3R5	PIK3R6	RASD1
Acute Myeloid Leukemia Signaling	0.292	0.0562	0	CSF3R	PIK3C2G	PIK3R5	PIK3R6	RASD1
IL-15 Signaling	0.267	0.0543	0.447	IL2RB	PIK3C2G	PIK3R5	PIK3R6	RASD1
TGF-β Signaling	0.259	0.0538	#NUM!	BMP7	BMPR1B	INHBB	RASD1	RUNX3
Small Cell Lung Cancer Signaling	0.252	0.0532	0	E2F2	NOS1	PIK3C2G	PIK3R5	PIK3R6
Dilated Cardiomyopathy Signaling Pathway	0	0.0388	1.342	ADRB1	MYH14	MYH8	TNNC1	TNNI1
Role Of Chondrocytes In Rheumatoid Arthritis Signaling Pathway	0	0.0403	2.236	CXCR4	MMP16	MMP9	PGF	VEGFA
PPARα/RXRα Activation	0	0.0284	#NUM!	CHD5	NR0B2	PLCL1	PLCZ1	RASD1
GNRH Signaling	0	0.0284	-1	CREB3L3	MAP3K15	PAK5	PAK6	RASD1
EIF2 Signaling	0	0.0248	#NUM!	PIK3C2G	PIK3R5	PIK3R6	RASD1	VEGFA
Hereditary Breast Cancer Signaling	0	0.0368	#NUM!	CDC25C	PIK3C2G	PIK3R5	PIK3R6	RASD1
PI3K Signaling in B Lymphocytes	0	0.0338	#NUM!	C3	CR2	PLCL1	PLCZ1	RASD1
Mouse Embryonic Stem Cell Pluripotency	0	0.051	1	PIK3C2G	PIK3R5	PIK3R6	POU5F1	RASD1
Salvage Pathways of Pyrimidine Ribonucleotides	0	0.0521	-1.342	AICDA	G6PC1	PAK5	PCK1	UPP2
Epithelial Adherens Junction Signaling	0	0.0329	0.447	EGF	FGF1	PAK5	PAK6	RASD1
Gαi Signaling	0	0.0397	0	ADORA3	AGTR2	PTGER3	RAP1GAP	RASD1
Gαq Signaling	0	0.0311	0.447	AVPR1B	GRM1	PIK3C2G	PIK3R5	PIK3R6
Cardiac β-adrenergic Signaling	0	0.0305	-2	ADRB1	ENPP6	MPPED2	PDE1A	PPP1R1A
IGF-1 Signaling	0	0.0485	#NUM!	IGFBP3	PIK3C2G	PIK3R5	PIK3R6	RASD1
Apelin Endothelial Signaling Pathway	0	0.037	1	AQP2	PIK3C2G	PIK3R5	PIK3R6	RASD1
White Adipose Tissue Browning Pathway	0	0.041	0.447	ANGPT2	BMP7	CREB3L3	PRDM16	VEGFA
Inhibition of ARE-Mediated mRNA Degradation Pathway	0	0.0329	1.342	CD70	FASLG	MAPK4	TNFSF14	TNFSF9
Pathogenesis of Multiple Sclerosis	3.62	0.571	#NUM!	CCL5	CXCL10	CXCL9	CXCR3
Differential Regulation of Cytokine Production in Intestinal Epithelial Cells by IL-17A and IL-17F	1.8	0.211	0	CCL5	DEFB1	IFNG	LCN2
Lipid Antigen Presentation by CD1	1.34	0.154	#NUM!	CD3D	CD3E	TRBC1	TRBC2
Ethanol Degradation II	1.28	0.148	-2	ADH1B	ADH1C	ADH4	ALDH1A2
Transcriptional Regulatory Network in Embryonic Stem Cells	1.19	0.138	#NUM!	EOMES	GJD2	L1CAM	POU5F1
Role of p14/p19ARF in Tumor Suppression	1.19	0.138	0	CDKN2A	PIK3C2G	PIK3R5	PIK3R6
Dermatan Sulfate Biosynthesis (Late Stages)	0.886	0.108	-1	HS3ST2	HS3ST6	HS6ST2	NDST3
Chondroitin Sulfate Biosynthesis (Late Stages)	0.796	0.1	-1	HS3ST2	HS3ST6	HS6ST2	NDST3
Antiproliferative Role of TOB in T Cell Signaling	0.77	0.0976	#NUM!	CD3D	CD3E	TRBC1	TRBC2
nNOS Signaling in Neurons	0.742	0.0952	#NUM!	CAPN6	NOS1	NOS1AP	RASD1
Role of IL-17F in Allergic Inflammatory Airway Diseases	0.67	0.0889	#NUM!	CREB3L3	CXCL10	IL11	RPS6KA6
Chondroitin Sulfate Biosynthesis	0.606	0.0833	-1	HS3ST2	HS3ST6	HS6ST2	NDST3
Cell Cycle: G2/M DNA Damage Checkpoint Regulation	0.585	0.0816	0	CDC25C	CDKN2A	PKMYT1	RPRM
Dermatan Sulfate Biosynthesis	0.565	0.08	-1	HS3ST2	HS3ST6	HS6ST2	NDST3
Role of WNT/GSK-3β Signaling in the Pathogenesis of Influenza	0.529	0.0769	#NUM!	IFNG	WNT7A	WNT7B	WNT9B
Lymphotoxin β Receptor Signaling	0.495	0.0741	1	PIK3C2G	PIK3R5	PIK3R6	TNFSF14
EGF Signaling	0.463	0.0714	0	EGF	PIK3C2G	PIK3R5	PIK3R6
Basal Cell Carcinoma Signaling	0.433	0.069	#NUM!	BMP7	WNT7A	WNT7B	WNT9B
Endometrial Cancer Signaling	0.419	0.0678	#NUM!	PIK3C2G	PIK3R5	PIK3R6	RASD1
Thrombopoietin Signaling	0.38	0.0645	#NUM!	PIK3C2G	PIK3R5	PIK3R6	RASD1
ERB2-ERBB3 Signaling	0.38	0.0645	#NUM!	PIK3C2G	PIK3R5	PIK3R6	RASD1
Agrin Interactions at Neuromuscular Junction	0.344	0.0615	#NUM!	ERBB4	PAK5	PAK6	RASD1
Melatonin Signaling	0.312	0.0588	-2	MTNR1A	PLCL1	PLCZ1	RORB
GM-CSF Signaling	0.312	0.0588	#NUM!	PIK3C2G	PIK3R5	PIK3R6	RASD1
IL-7 Signaling Pathway	0.301	0.058	0	IFNG	PIK3C2G	PIK3R5	PIK3R6
ERK5 Signaling	0.264	0.0548	#NUM!	CREB3L3	EGF	RASD1	RPS6KA6
Hypoxia Signaling in the Cardiovascular System	0.255	0.0541	#NUM!	CREB3L3	EPO	UBE2C	VEGFA
Xenobiotic Metabolism AHR Signaling Pathway	0.247	0.0533	-2	ALDH1A2	ALDH3B2	CYP1A1	GSTM3
Regulation Of The Epithelial Mesenchymal Transition In Development Pathway	0.247	0.0533	-1	LOX	WNT7A	WNT7B	WNT9B
Pyroptosis Signaling Pathway	0	0.0513	1	AIM2	GBP5	GZMA	NOL3
IL-10 Signaling	0	0.0294	-1	ARG2	CREB3L3	HLA-G	IFNG
Regulation of Actin-based Motility by Rho	0	0.0385	#NUM!	ITGAX	ITGB6	PAK5	PAK6
Role of PKR in Interferon Induction and Antiviral Response	0	0.0342	2	FASLG	FCGR1A	HSPA2	IFNG
FcγRIIB Signaling in B Lymphocytes	0	0.044	#NUM!	PIK3C2G	PIK3R5	PIK3R6	RASD1
LPS-stimulated MAPK Signaling	0	0.0476	#NUM!	PIK3C2G	PIK3R5	PIK3R6	RASD1
IL-3 Signaling	0	0.0526	#NUM!	PIK3C2G	PIK3R5	PIK3R6	RASD1
fMLP Signaling in Neutrophils	0	0.0323	#NUM!	PIK3C2G	PIK3R5	PIK3R6	RASD1
IL-15 Production	0	0.0367	-1	ERBB4	PDGFRA	ROS1	ZAP70
Corticotropin Releasing Hormone Signaling	0	0.0294	#NUM!	CREB3L3	FASLG	NOS1	VEGFA
RANK Signaling in Osteoclasts	0	0.0471	0	MAP3K15	PIK3C2G	PIK3R5	PIK3R6
JAK/STAT Signaling	0	0.05	#NUM!	PIK3C2G	PIK3R5	PIK3R6	RASD1
GABA Receptor Signaling	0	0.0351	#NUM!	GABRA2	GABRA4	GABRP	KCNN1
Apoptosis Signaling	0	0.0404	#NUM!	BCL2L10	CAPN6	FASLG	RASD1
BMP signaling pathway	0	0.0476	#NUM!	BMP7	BMPR1B	RASD1	SOSTDC1
Endocannabinoid Neuronal Synapse Pathway	0	0.0299	-2	GRM1	MAPK4	PLCL1	PLCZ1
Bupropion Degradation	1.01	0.143	#NUM!	CYP1A1	CYP2B6	CYP2J2
IL-17A Signaling in Gastric Cells	0.883	0.125	#NUM!	CCL20	CCL5	CXCL10
Airway Inflammation in Asthma	0.842	0.12	#NUM!	CCL20	IFNG	MMP9
Oxidative Ethanol Degradation III	0.77	0.111	#NUM!	ALDH1A2	CYP2B6	CYP2J2
Thyroid Hormone Metabolism II (via Conjugation and/or Degradation)	0.678	0.1	#NUM!	DIO1	UGT2A1	UGT3A1
Acetone Degradation I (to Methylglyoxal)	0.622	0.0938	#NUM!	CYP1A1	CYP2B6	CYP2J2
IL-9 Signaling	0.55	0.0857	#NUM!	PIK3C2G	PIK3R5	PIK3R6
Docosahexaenoic Acid (DHA) Signaling	0.506	0.0811	#NUM!	PIK3C2G	PIK3R5	PIK3R6
Cell Cycle Regulation by BTG Family Proteins	0.506	0.0811	#NUM!	E2F2	E2F8	HOXB9
Retinol Biosynthesis	0.487	0.0789	#NUM!	CEL	CES4A	RBP2
Triacylglycerol Degradation	0.467	0.0769	#NUM!	CEL	NDST3	TNFAIP6
Estrogen Biosynthesis	0.467	0.0769	#NUM!	CYP1A1	CYP2B6	CYP2J2
Phototransduction Pathway	0.431	0.0732	#NUM!	CNGA1	GUCA1C	GUCA2B
Apelin Pancreas Signaling Pathway	0.431	0.0732	#NUM!	PIK3C2G	PIK3R5	PIK3R6
IL-23 Signaling Pathway	0.415	0.0714	#NUM!	PIK3C2G	PIK3R5	PIK3R6
Ephrin A Signaling	0.398	0.0698	#NUM!	PIK3C2G	PIK3R5	PIK3R6
tRNA Splicing	0.383	0.0682	#NUM!	ENPP6	MPPED2	PDE1A
MYC Mediated Apoptosis Signaling	0.315	0.0612	#NUM!	ADRB1	CDKN2A	FASLG
UVB-Induced MAPK Signaling	0.315	0.0612	#NUM!	PIK3C2G	PIK3R5	PIK3R6
PCP (Planar Cell Polarity) Pathway	0.315	0.0612	#NUM!	WNT7A	WNT7B	WNT9B
FAT10 Cancer Signaling Pathway	0.303	0.06	#NUM!	CXCR4	HOXB9	IFNG
Role of JAK2 in Hormone-like Cytokine Signaling	0.292	0.0588	#NUM!	EPO	PGF	VEGFA
Role of Hypercytokinemia/hyperchemokinemia in the Pathogenesis of Influenza	0.26	0.0556	#NUM!	CCL5	CXCL10	IFNG
CD27 Signaling in Lymphocytes	0.249	0.0545	#NUM!	CD27	CD70	MAP3K15
Role of BRCA1 in DNA Damage Response	0	0.039	#NUM!	E2F2	E2F8	IFNG
Fcγ Receptor-mediated Phagocytosis in Macrophages and Monocytes	0	0.0323	#NUM!	FCGR1A	FCGR3A/FCGR3B	PIK3C2G
CD40 Signaling	0	0.0455	#NUM!	PIK3C2G	PIK3R5	PIK3R6
Reelin Signaling in Neurons	0	0.0224	#NUM!	PIK3C2G	PIK3R5	PIK3R6
CDK5 Signaling	0	0.0273	#NUM!	MAPK4	PPP1R1B	RASD1
Role of CHK Proteins in Cell Cycle Checkpoint Control	0	0.0526	#NUM!	CDC25C	E2F2	E2F8
Type II Diabetes Mellitus Signaling	0	0.0216	#NUM!	PIK3C2G	PIK3R5	PIK3R6
Cyclins and Cell Cycle Regulation	0	0.0366	#NUM!	CDKN2A	E2F2	E2F8
Actin Nucleation by ARP-WASP Complex	0	0.0337	#NUM!	ITGAX	ITGB6	RASD1
Adipogenesis pathway	0	0.0231	#NUM!	BMP7	BMPR1B	FGF1
WNT/Ca+ pathway	0	0.0476	#NUM!	CREB3L3	PLCL1	PLCZ1
Cell Cycle: G1/S Checkpoint Regulation	0	0.0455	#NUM!	CDKN2A	E2F2	E2F8
PPAR Signaling	0	0.0316	#NUM!	NR0B2	PDGFRA	RASD1
GPCR-Mediated Nutrient Sensing in Enteroendocrine Cells	0	0.0291	#NUM!	CASR	PLCL1	PLCZ1
Ferroptosis Signaling Pathway	0	0.028	#NUM!	ANGPTL4	RASD1	TFAP2C
Creatine-phosphate Biosynthesis	1.6	0.4	#NUM!	CKMT1A/CKMT1B	CKMT2
Ceramide Biosynthesis	1.31	0.286	#NUM!	DEGS2	SPTSSB
Salvage Pathways of Pyrimidine Deoxyribonucleotides	1.1	0.222	#NUM!	AICDA	TYMP
Calcium Transport I	1.02	0.2	#NUM!	ATP2B3	ATP2C2
Superpathway of Citrulline Metabolism	0.728	0.133	#NUM!	ARG2	NOS1
Leukotriene Biosynthesis	0.728	0.133	#NUM!	DPEP1	GGT6
Ethanol Degradation IV	0.544	0.1	#NUM!	ALDH1A2	TYRP1
Cardiomyocyte Differentiation via BMP Receptors	0.514	0.0952	#NUM!	BMP7	BMPR1B
Role of JAK1, JAK2 and TYK2 in Interferon Signaling	0.514	0.0952	#NUM!	CGA	IFNG
Glycolysis I	0.461	0.087	#NUM!	ALDOB	ENO2
Methionine Degradation I (to Homocysteine)	0.461	0.087	#NUM!	MAT1A	PRMT8
Gluconeogenesis I	0.438	0.0833	#NUM!	ALDOB	ENO2
Estrogen-mediated S-phase Entry	0.415	0.08	#NUM!	E2F2	E2F8
Cysteine Biosynthesis III (mammalia)	0.415	0.08	#NUM!	MAT1A	PRMT8
Inhibition of Angiogenesis by TSP1	0.292	0.0625	#NUM!	MMP9	VEGFA
4-1BB Signaling in T Lymphocytes	0.264	0.0588	#NUM!	TNFRSF9	TNFSF9
Inhibition of Matrix Metalloproteases	0.264	0.0588	#NUM!	MMP16	MMP9
Antigen Presentation Pathway	0.264	0.0588	#NUM!	HLA-G	IFNG
Induction of Apoptosis by HIV1	0	0.0317	#NUM!	CXCR4	FASLG
Mechanisms of Viral Exit from Host Cells	0	0.0488	#NUM!	SH3GL2	SH3GL3
Semaphorin Signaling in Neurons	0	0.0351	#NUM!	PAK5	PAK6
Mitotic Roles of Polo-Like Kinase	0	0.0323	#NUM!	CDC25C	PKMYT1
ATM Signaling	0	0.0211	#NUM!	CDC25C	CREB3L3
Retinoic acid Mediated Apoptosis Signaling	0	0.0476	#NUM!	CRABP1	IFNG
Granzyme A Signaling	0	0.0312	#NUM!	GZMA	NDUFA4L2
TNFR1 Signaling	0	0.04	#NUM!	PAK5	PAK6
Netrin Signaling	0	0.0317	#NUM!	UNC5A	UNC5D
Pyridoxal 5'-phosphate Salvage Pathway	0	0.0308	#NUM!	G6PC1	PAK5
Triacylglycerol Biosynthesis	0	0.0392	#NUM!	GPAT3	PLPP4
Superpathway of Methionine Degradation	0	0.0526	#NUM!	MAT1A	PRMT8
Death Receptor Signaling	0	0.0215	#NUM!	FASLG	HSPB7
Dopamine Receptor Signaling	0	0.0274	#NUM!	PPP1R1B	SLC6A3
PFKFB4 Signaling Pathway	0	0.0444	#NUM!	CREB3L3	HK2
Coronavirus Replication Pathway	0	0.0513	#NUM!	TMPRSS2	TUBB2B
L-dopachrome Biosynthesis	1.28	1	#NUM!	TYRP1
Serine Biosynthesis	0.821	0.333	#NUM!	PSAT1
Thyronamine and Iodothyronamine Metabolism	0.821	0.333	#NUM!	DIO1
Thyroid Hormone Metabolism I (via Deiodination)	0.821	0.333	#NUM!	DIO1
S-adenosyl-L-methionine Biosynthesis	0.821	0.333	#NUM!	MAT1A
Tyrosine Biosynthesis IV	0.821	0.333	#NUM!	PAH
L-serine Degradation	0.821	0.333	#NUM!	SDS
Retinoate Biosynthesis II	0.708	0.25	#NUM!	RBP2
Protein Citrullination	0.708	0.25	#NUM!	PADI3
Catecholamine Biosynthesis	0.708	0.25	#NUM!	PNMT
Arginine Degradation I (Arginase Pathway)	0.708	0.25	#NUM!	ARG2
Phenylalanine Degradation I (Aerobic)	0.708	0.25	#NUM!	PAH
Role of Lipids/Lipid Rafts in the Pathogenesis of Influenza	0.623	0.2	#NUM!	IFNG
Superpathway of Serine and Glycine Biosynthesis I	0.623	0.2	#NUM!	PSAT1
Citrulline-Nitric Oxide Cycle	0.623	0.2	#NUM!	NOS1
Tyrosine Degradation I	0.623	0.2	#NUM!	HPD
Trehalose Degradation II (Trehalase)	0.556	0.167	#NUM!	HK2
Urea Cycle	0.556	0.167	#NUM!	ARG2
Arginine Degradation VI (Arginase 2 Pathway)	0.556	0.167	#NUM!	ARG2
Embryonic Stem Cell Differentiation into Cardiac Lineages	0.499	0.143	#NUM!	POU5F1
α-tocopherol Degradation	0.499	0.143	#NUM!	CYP4F2
Glycogen Biosynthesis II (from UDP-D-Glucose)	0.499	0.143	#NUM!	GYG2
Sucrose Degradation V (Mammalian)	0.452	0.125	#NUM!	ALDOB
Superoxide Radicals Degradation	0.452	0.125	#NUM!	TYRP1
Citrulline Biosynthesis	0.412	0.111	#NUM!	ARG2
Glucocorticoid Biosynthesis	0.412	0.111	#NUM!	CYP17A1
Oleate Biosynthesis II (Animals)	0.377	0.1	#NUM!	SCD
Guanosine Nucleotides Degradation III	0.377	0.1	#NUM!	NT5C1A
GDP-glucose Biosynthesis	0.377	0.1	#NUM!	HK2
Glycine Betaine Degradation	0.377	0.1	#NUM!	SDS
Glucose and Glucose-1-phosphate Degradation	0.347	0.0909	#NUM!	HK2
Ketogenesis	0.347	0.0909	#NUM!	HMGCS2
Urate Biosynthesis/Inosine 5'-phosphate Degradation	0.347	0.0909	#NUM!	NT5C1A
Glycogen Degradation II	0.347	0.0909	#NUM!	TYMP
Role of IL-17A in Psoriasis	0.32	0.0833	#NUM!	CCL20
Hematopoiesis from Multipotent Stem Cells	0.32	0.0833	#NUM!	EPO
Chondroitin Sulfate Degradation (Metazoa)	0.32	0.0833	#NUM!	HYAL4
Mevalonate Pathway I	0.32	0.0833	#NUM!	HMGCS2
UDP-N-acetyl-D-galactosamine Biosynthesis II	0.32	0.0833	#NUM!	HK2
Glycogen Degradation III	0.295	0.0769	#NUM!	TYMP
Dermatan Sulfate Degradation (Metazoa)	0.295	0.0769	#NUM!	HYAL4
γ-glutamyl Cycle	0.295	0.0769	#NUM!	GGT6
Histamine Degradation	0.295	0.0769	#NUM!	ALDH1A2
Adenosine Nucleotides Degradation II	0.295	0.0769	#NUM!	NT5C1A
Phenylalanine Degradation IV (Mammalian, via Side Chain)	0.273	0.0714	#NUM!	HPD
Androgen Biosynthesis	0.253	0.0667	#NUM!	CYP17A1
Fatty Acid α-oxidation	0.253	0.0667	#NUM!	ALDH1A2
Parkinson's Signaling	0.253	0.0667	#NUM!	UCHL1
Extrinsic Prothrombin Activation Pathway	0.236	0.0625	#NUM!	F2
Differential Regulation of Cytokine Production in Macrophages and T Helper Cells by IL-17A and IL-17F	0.236	0.0625	#NUM!	CCL5
Purine Nucleotides Degradation II (Aerobic)	0.236	0.0625	#NUM!	NT5C1A
D-myo-inositol (1,4,5)-trisphosphate Degradation	0.236	0.0625	#NUM!	INPP5J
Superpathway of Geranylgeranyldiphosphate Biosynthesis I (via Mevalonate)	0.236	0.0625	#NUM!	HMGCS2
1D-myo-inositol Hexakisphosphate Biosynthesis II (Mammalian)	0.22	0.0588	#NUM!	INPP5J
D-myo-inositol (1,3,4)-trisphosphate Biosynthesis	0.22	0.0588	#NUM!	INPP5J
Pregnenolone Biosynthesis	0.22	0.0588	#NUM!	CYP2B6
Putrescine Degradation III	0.22	0.0588	#NUM!	ALDH1A2
Isoleucine Degradation I	0.204	0.0556	#NUM!	SDS
The Visual Cycle	0.204	0.0556	#NUM!	RBP2
NAD Salvage Pathway II	0.204	0.0556	#NUM!	NT5C1A
Histidine Degradation VI	0.204	0.0556	#NUM!	CYP2B6
CSDE1 Signaling Pathway	0	0.0196	#NUM!	FABP7
Oxytocin In Spinal Neurons Signaling Pathway	0	0.0323	#NUM!	NOS1
α-Adrenergic Signaling	0	0.0098	#NUM!	RASD1
TREM1 Signaling	0	0.0147	#NUM!	ITGAX
Oncostatin M Signaling	0	0.0244	#NUM!	RASD1
Role of Cytokines in Mediating Communication between Immune Cells	0	0.04	#NUM!	IFNG
Cholecystokinin/Gastrin-mediated Signaling	0	0.00926	#NUM!	RASD1
Role of OCT4 in Mammalian Embryonic Stem Cell Pluripotency	0	0.0244	#NUM!	POU5F1
G Beta Gamma Signaling	0	0.00855	#NUM!	RASD1
RHOA Signaling	0	0.00901	#NUM!	MYLK3
Tumoricidal Function of Hepatic Natural Killer Cells	0	0.0417	#NUM!	FASLG
IL-17A Signaling in Fibroblasts	0	0.027	#NUM!	LCN2
iNOS Signaling	0	0.0222	#NUM!	IFNG
nNOS Signaling in Skeletal Muscle Cells	0	0.0263	#NUM!	NOS1
Ephrin B Signaling	0	0.0143	#NUM!	CXCR4
GADD45 Signaling	0	0.0172	#NUM!	WT1
Dopamine Degradation	0	0.0435	#NUM!	ALDH1A2
Pyrimidine Ribonucleotides De Novo Biosynthesis	0	0.0263	#NUM!	PCK1
Ubiquinol-10 Biosynthesis (Eukaryotic)	0	0.0476	#NUM!	CYP2B6
CDP-diacylglycerol Biosynthesis I	0	0.04	#NUM!	GPAT3
Pyrimidine Deoxyribonucleotides De Novo Biosynthesis I	0	0.0435	#NUM!	PCK1
D-myo-inositol (1,4,5)-Trisphosphate Biosynthesis	0	0.0385	#NUM!	PLCZ1
Tryptophan Degradation X (Mammalian, via Tryptamine)	0	0.0526	#NUM!	ALDH1A2
Glutathione-mediated Detoxification	0	0.04	#NUM!	GSTM3
Phosphatidylglycerol Biosynthesis II (Non-plastidic)	0	0.037	#NUM!	GPAT3
Valine Degradation I	0	0.0476	#NUM!	SDS
Superpathway of D-myo-inositol (1,4,5)-trisphosphate Metabolism	0	0.0455	#NUM!	INPP5J
TCA Cycle II (Eukaryotic)	0	0.0476	#NUM!	OGDHL
Pyrimidine Ribonucleotides Interconversion	0	0.0286	#NUM!	PCK1
Methylglyoxal Degradation III	0	0.0526	#NUM!	ADH4
Fatty Acid β-oxidation I	0	0.0303	#NUM!	SDS
Superpathway of Cholesterol Biosynthesis	0	0.037	#NUM!	HMGCS2
DNA damage-induced 14-3-3σ Signaling	0	0.0244	#NUM!	CDC25C
Remodeling of Epithelial Adherens Junctions	0	0.0159	#NUM!	TUBB2B
UVC-Induced MAPK Signaling	0	0.02	#NUM!	RASD1
BER (Base Excision Repair) Pathway	0	0.0227	#NUM!	CDKN2A
Unfolded protein response	0	0.0118	#NUM!	HSPA2
Interferon Signaling	0	0.0312	#NUM!	IFNG
Amyloid Processing	0	0.0208	#NUM!	CAPN6
Serotonin Receptor Signaling	0	0.0278	#NUM!	HTR3B
Notch Signaling	0	0.0286	#NUM!	CNTN1
Inflammasome pathway	0	0.0526	#NUM!	AIM2
Cancer Drug Resistance By Drug Efflux	0	0.0204	#NUM!	RASD1
Sumoylation Pathway	0	0.01	#NUM!	FASLG
Apelin Liver Signaling Pathway	0	0.0417	#NUM!	COL5A3
Apelin Cardiac Fibroblast Signaling Pathway	0	0.0476	#NUM!	ANGPT2
Apelin Adipocyte Signaling Pathway	0	0.0127	#NUM!	MAPK4
BAG2 Signaling Pathway	0	0.0128	#NUM!	HSPA2
FAT10 Signaling Pathway	0	0.0192	#NUM!	IFNG
Kinetochore Metaphase Signaling Pathway	0	0.0101	#NUM!	AURKB
[truncated: 10 more columns]

## Sheet: Top 10 Candidate genes
Molecules	Total pathways	S100 Family Signaling Pathway	Phagosome Formation	FAK Signaling	G-Protein Coupled Receptor Signaling	CREB Signaling in Neurons	Breast Cancer Regulation by Stathmin1	Pathogen Induced Cytokine Storm Signaling Pathway	Neuroinflammation Signaling Pathway	Role Of Osteoblasts In Rheumatoid Arthritis Signaling Pathway	Wound Healing Signaling Pathway	Chaperone Mediated Autophagy Signaling Pathway	Neuroprotective Role of THOP1 in Alzheimer's Disease	Neurovascular Coupling Signaling Pathway	IL-17 Signaling	Natural Killer Cell Signaling	LPS/IL-1 Mediated Inhibition of RXR Function	ERK/MAPK Signaling	IL-4 Signaling	Ovarian Cancer Signaling
PIK3C2G	14	✔	✔	✔	✔	✔	✔		✔	✔		✔			✔	✔		✔	✔	✔
PIK3R5	14	✔	✔	✔	✔	✔	✔		✔	✔		✔			✔	✔		✔	✔	✔
PIK3R6	14	✔	✔	✔	✔	✔	✔		✔	✔		✔			✔	✔		✔	✔	✔
RASD1	11		✔	✔	✔	✔	✔				✔				✔	✔		✔	✔	✔
MMP9	10	✔		✔			✔		✔	✔	✔	✔	✔		✔					✔
VEGFA	8	✔				✔	✔	✔		✔	✔				✔					✔
CREB3L3	7	✔			✔	✔	✔		✔									✔	✔
IFNG	7							✔	✔	✔	✔		✔		✔	✔
PGF	7	✔					✔	✔		✔	✔				✔					✔
GRM1	7	✔	✔	✔	✔	✔	✔							✔
Red = Upregulated
Green = Downregulated
